# Supplementary material for: Zwitterionic 1-{(E)-[(2-methyl­phen­yl)iminium­yl]meth­yl}naphthalen-2-olate
Source: Acta Crystallogr Sect E Struct Rep Online. 2014 May 17;70(Pt 6):o676. doi: 10.1107/S1600536814008794 (PMC4051036; doi:10.1107/S1600536814008794)
Supplement: Supplementary file 1 [file e-70-0o676-sup1.cif]

##############################################################################
#                                                                            #
# This CIF contains the data in a paper accepted for publication in          #
# Acta Crystallographica Section E. It conforms to the requirements of       #
# Notes for Authors for Acta Crystallographica Section E, and has been       #
# peer reviewed under the auspices of the IUCr Commission on Journals.       #
#                                                                            #
# Full details of the Crystallographic Information File format               #
# are given in the paper "The Crystallographic Information File (CIF):       #
# a New Standard Archive File for Crystallography" by S. R. Hall, F. H.      #
# Allen and I. D. Brown [Acta Cryst. (1991), A47, 655-685].                  #
#                                                                            #
# The current version of the core CIF dictionary is obtainable from          #
# ftp://ftp.iucr.org/pub/cif_core.dic.                                       #
#                                                                            #
# Software is freely available for graphical display of the structure(s)     #
# in this CIF. For information consult the CIF software page                 #
# http://www.iucr.org/resources/cif/software.                                #
#                                                                            #
# This file may be used for bona fide research purposes within the           #
# scientific community so long as proper attribution is given to the journal # 
# article from which it was obtained.                                        #
#                                                                            #
##############################################################################
data_I
_audit_creation_method     'WinGX routine CIF_UPDATE'
_audit_conform_dict_name     cif_core.dic
_audit_conform_dict_version     2.4
_journal_date_recd_electronic     2013-12-08
_journal_date_accepted     2014-04-17
_journal_name_full     'Acta Crystallographica, Section E'
_journal_year     2014
_journal_volume     70
_journal_issue      6
_journal_page_first     o676
_journal_page_last     o676
_journal_paper_category     QO
_journal_paper_doi     10.1107/S1600536814008794
_journal_coeditor_code     HB7171
_publ_contact_author_name     'Khelifa Baghdouche, Ammar'
_publ_contact_author_address
;
Laboratoire de Chimie des Mat\'eriaux,
Facult\'e des sciences exactes, D\'epartement de Chimie,
Universit\'e Constantine1, Alg\'erie
;
_publ_contact_author_email     ammarkhelifabaghdouche@yahoo.fr
_publ_contact_author_fax     '00 (213) 031 51 51 38'
_publ_contact_author_phone     '00 (213) 554 01 39 09'
_publ_section_title
;
Zwitterionic 1-{(<i>E</i>)-[(2-methylphenyl)iminiumyl]methyl}naphthalen-2-olate
;
loop_
    _publ_author_name
    _publ_author_footnote
    _publ_author_address
    'Khelifa Baghdouche, Ammar'
;
;
;
Laboratoire de Chimie des Mat\'eriaux,
Facult\'e des Sciences Exactes, D\'epartement de Chimie,
Universit\'e Constantine 1, Algeria
;
    'Mosbah, Salima'
;
;
;
Laboratoire de Chimie des Mat\'eriaux,
Facult\'e des Sciences Exactes, D\'epartement de Chimie,
Universit\'e Constantine 1, Algeria
;
    'Belhocine, Youghourta'
;
;
;
Laboratoire de Chimie des Mat\'eriaux,
Facult\'e des Sciences Exactes, D\'epartement de Chimie,
Universit\'e Constantine 1, Algeria
;
    'Bencharif, Le\"ila'
;
;
;
Laboratoire de Chimie des Mat\'eriaux,
Facult\'e des Sciences Exactes, D\'epartement de Chimie,
Universit\'e Constantine 1, Algeria
;
_database_code_depnum_ccdc_archive     'CCDC 998118'
_chemical_name_systematic
;
1-{(<i>E</i>)-[(2-Methylphenyl)iminiumyl]methyl}naphthalen-2-olate
;
_chemical_formula_moiety     'C18 H15 N O'
_chemical_formula_sum     'C18 H15 N O'
_chemical_formula_iupac     'C18 H15 N O'
_chemical_formula_weight     261.31
_symmetry_cell_setting     orthorhombic
_symmetry_space_group_name_H-M     'P 21 21 21'
_symmetry_space_group_name_Hall     'P 2ac 2ab'
loop_
    _symmetry_equiv_pos_as_xyz
    'x, y, z'
    '-x+1/2, -y, z+1/2'
    'x+1/2, -y+1/2, -z'
    '-x, y+1/2, -z+1/2'
_cell_length_a     7.3627(5)
_cell_length_b     12.4007(10)
_cell_length_c     14.4365(12)
_cell_angle_alpha     90
_cell_angle_beta     90
_cell_angle_gamma     90
_cell_volume     1318.09(18)
_cell_formula_units_Z     4
_cell_measurement_reflns_used     3889
_cell_measurement_theta_min     2.82
_cell_measurement_theta_max     26.64
_cell_measurement_temperature     150(2)
_exptl_crystal_description     rod
_exptl_crystal_colour     yellow
_exptl_crystal_size_max     0.57
_exptl_crystal_size_mid     0.08
_exptl_crystal_size_min     0.06
_exptl_crystal_density_diffrn     1.317
_exptl_crystal_density_method     'not measured'
_exptl_crystal_F_000     552
_exptl_absorpt_coefficient_mu     0.081
_exptl_absorpt_correction_type     multi-scan
_exptl_absorpt_process_details     '(SADABS; Bruker, 2006)'
_exptl_absorpt_correction_T_min     0.821
_exptl_absorpt_correction_T_max     0.995
_diffrn_ambient_temperature     150(2)
_diffrn_radiation_type     MoK\a
_diffrn_radiation_wavelength     0.71073
_diffrn_radiation_monochromator     graphite
_diffrn_measurement_device_type     'Bruker APEXII CCD'
_diffrn_measurement_method     'CCD rotation images, thin slices'
_diffrn_reflns_number     14320
_diffrn_reflns_av_R_equivalents     0.0459
_diffrn_reflns_theta_min     3.11
_diffrn_reflns_theta_max     27.48
_diffrn_reflns_theta_full     27.48
_diffrn_measured_fraction_theta_max     0.983
_diffrn_measured_fraction_theta_full     0.983
_diffrn_reflns_limit_h_min     -9
_diffrn_reflns_limit_h_max     9
_diffrn_reflns_limit_k_min     -16
_diffrn_reflns_limit_k_max     16
_diffrn_reflns_limit_l_min     -18
_diffrn_reflns_limit_l_max     18
_refine_special_details
;
Refinement of <i>F</i>^2^ against ALL reflections. The weighted <i>R</i>-factor
<i>wR</i> and goodness of fit <i>S</i> are based on <i>F</i>^2^, conventional
<i>R</i>-factors <i>R</i> are based on <i>F</i>, with <i>F</i> set to zero for
negative <i>F</i>^2^. The threshold expression of <i>F</i>^2^ >
\s(<i>F</i>^2^) is used only for calculating <i>R</i>-factors(gt) <i>etc</i>.
and is not relevant to the choice of reflections for refinement.
<i>R</i>-factors based on <i>F</i>^2^ are statistically about twice as large
as those based on <i>F</i>, and <i>R</i>- factors based on ALL data will be
even larger.
;
_reflns_number_total     1721
_reflns_number_gt     1439
_reflns_threshold_expression     I>2\s(I)
_refine_ls_structure_factor_coef     Fsqd
_refine_ls_matrix_type     full
_refine_ls_R_factor_all     0.0538
_refine_ls_R_factor_gt     0.0407
_refine_ls_wR_factor_gt     0.103
_refine_ls_wR_factor_ref     0.1109
_refine_ls_goodness_of_fit_ref     1.133
_refine_ls_restrained_S_all     1.133
_refine_ls_number_reflns     1721
_refine_ls_number_parameters     182
_refine_ls_number_restraints     0
_refine_ls_hydrogen_treatment     constr
_refine_ls_weighting_scheme     calc
_refine_ls_weighting_details
         'calc w=1/[\s^2^(Fo^2^)+(0.0543P)^2^+0.2897P] where P=(Fo^2^+2Fc^2^)/3'
_atom_sites_solution_hydrogens     geom
_atom_sites_solution_primary     direct
_atom_sites_solution_secondary     difmap
_refine_ls_shift/su_max     0.004
_refine_ls_shift/su_mean     0
_refine_diff_density_max     0.258
_refine_diff_density_min     -0.187
_refine_ls_extinction_method     none
_refine_ls_abs_structure_details     none
loop_
    _atom_type_symbol
    _atom_type_description
    _atom_type_scat_dispersion_real
    _atom_type_scat_dispersion_imag
    _atom_type_scat_source
    C C 0.0033 0 'International Tables Vol C Tables 4.2.6.8 and 6.1.1.4'
    H H 0.0000 0 'International Tables Vol C Tables 4.2.6.8 and 6.1.1.4'
    N N 0.0061 0 'International Tables Vol C Tables 4.2.6.8 and 6.1.1.4'
    O O 0.0106 0 'International Tables Vol C Tables 4.2.6.8 and 6.1.1.4'
_computing_data_collection     'APEX2 (Bruker, 2006)'
_computing_cell_refinement     'SAINT (Bruker, 2006)'
_computing_data_reduction     'SAINT (Bruker, 2006)'
_computing_structure_solution     'SIR97 (Altomare <i>et al.</i>, 1999)'
_computing_structure_refinement     'SHELXL97 (Sheldrick, 2008)'
_computing_molecular_graphics     'ORTEP-3 for Windows (Farrugia, 2012)'
_computing_publication_material     'WinGX (Farrugia, 2012)'
loop_
    _atom_site_type_symbol
    _atom_site_label
    _atom_site_fract_x
    _atom_site_fract_y
    _atom_site_fract_z
    _atom_site_U_iso_or_equiv
    _atom_site_adp_type
    _atom_site_calc_flag
    _atom_site_refinement_flags
    _atom_site_occupancy
    _atom_site_symmetry_multiplicity
    _atom_site_disorder_assembly
    _atom_site_disorder_group
    O O1 0.9691(3) 0.33259(13) 0.36389(11) 0.0330(4) Uani d . 1 1 . .
    C C2 0.9303(3) 0.23027(19) 0.36261(17) 0.0263(5) Uani d . 1 1 . .
    C C3 0.9485(3) 0.1707(2) 0.27755(17) 0.0285(5) Uani d . 1 1 . .
    H H3 0.9881 0.2069 0.2232 0.034 Uiso calc R 1 1 . .
    C C4 0.9106(3) 0.06523(19) 0.27381(16) 0.0278(5) Uani d . 1 1 . .
    H H4 0.925 0.0282 0.2167 0.033 Uiso calc R 1 1 . .
    C C5 0.8489(3) 0.00629(18) 0.35345(16) 0.0241(5) Uani d . 1 1 . .
    C C6 0.8096(4) -0.10430(19) 0.34660(18) 0.0312(6) Uani d . 1 1 . .
    H H6 0.8193 -0.1391 0.288 0.037 Uiso calc R 1 1 . .
    C C7 0.7575(4) -0.16291(19) 0.42255(17) 0.0338(6) Uani d . 1 1 . .
    H H7 0.734 -0.238 0.4173 0.041 Uiso calc R 1 1 . .
    C C8 0.7395(4) -0.11076(18) 0.50764(17) 0.0301(6) Uani d . 1 1 . .
    H H8 0.7034 -0.151 0.5605 0.036 Uiso calc R 1 1 . .
    C C9 0.7730(3) -0.00172(18) 0.51646(16) 0.0251(5) Uani d . 1 1 . .
    H H9 0.7577 0.0322 0.5749 0.03 Uiso calc R 1 1 . .
    C C10 0.8301(3) 0.06008(17) 0.43913(15) 0.0215(5) Uani d . 1 1 . .
    C C11 0.8716(3) 0.17464(18) 0.44429(16) 0.0220(5) Uani d . 1 1 . .
    C C12 0.8560(3) 0.23193(18) 0.52831(16) 0.0234(5) Uani d . 1 1 . .
    H H12 0.8199 0.1937 0.5823 0.028 Uiso calc R 1 1 . .
    N N13 0.8891(3) 0.33555(15) 0.53540(13) 0.0240(4) Uani d . 1 1 . .
    H H13 0.9142 0.3715 0.4844 0.029 Uiso calc R 1 1 . .
    C C14 0.8867(3) 0.39324(17) 0.62052(15) 0.0231(5) Uani d . 1 1 . .
    C C15 0.9417(3) 0.34405(19) 0.70234(17) 0.0274(5) Uani d . 1 1 . .
    H H15 0.98 0.2709 0.7018 0.033 Uiso calc R 1 1 . .
    C C16 0.9410(4) 0.4015(2) 0.78481(18) 0.0317(6) Uani d . 1 1 . .
    H H16 0.9789 0.368 0.8407 0.038 Uiso calc R 1 1 . .
    C C17 0.8846(4) 0.5081(2) 0.78508(18) 0.0331(6) Uani d . 1 1 . .
    H H17 0.8822 0.5475 0.8415 0.04 Uiso calc R 1 1 . .
    C C18 0.8319(4) 0.55710(19) 0.70344(18) 0.0313(6) Uani d . 1 1 . .
    H H18 0.7946 0.6304 0.7046 0.038 Uiso calc R 1 1 . .
    C C19 0.8321(3) 0.50159(18) 0.61949(16) 0.0257(5) Uani d . 1 1 . .
    C C20 0.7722(4) 0.55641(19) 0.53136(18) 0.0325(6) Uani d . 1 1 . .
    H H20A 0.8649 0.5461 0.4834 0.049 Uiso calc R 1 1 . .
    H H20B 0.7558 0.6337 0.5429 0.049 Uiso calc R 1 1 . .
    H H20C 0.6571 0.5251 0.5105 0.049 Uiso calc R 1 1 . .
loop_
    _atom_site_aniso_label
    _atom_site_aniso_U_11
    _atom_site_aniso_U_22
    _atom_site_aniso_U_33
    _atom_site_aniso_U_12
    _atom_site_aniso_U_13
    _atom_site_aniso_U_23
    O1 0.0429(11) 0.0269(8) 0.0292(9) -0.0071(8) -0.0015(8) 0.0044(7)
    C2 0.0240(13) 0.0271(11) 0.0278(12) -0.0004(10) -0.0033(10) 0.0019(10)
    C3 0.0268(13) 0.0369(13) 0.0218(11) -0.0019(11) 0.0004(10) 0.0019(10)
    C4 0.0273(13) 0.0356(13) 0.0206(11) 0.0033(10) -0.0018(10) -0.0038(9)
    C5 0.0204(12) 0.0269(11) 0.0251(11) 0.0040(10) -0.0032(9) -0.0015(9)
    C6 0.0359(15) 0.0294(12) 0.0284(12) 0.0050(11) -0.0046(11) -0.0042(10)
    C7 0.0405(16) 0.0231(11) 0.0378(14) -0.0012(12) -0.0053(12) -0.0001(10)
    C8 0.0313(14) 0.0263(11) 0.0328(13) -0.0032(10) -0.0020(11) 0.0078(10)
    C9 0.0258(12) 0.0248(10) 0.0247(11) 0.0008(10) -0.0004(10) 0.0003(9)
    C10 0.0174(12) 0.0234(10) 0.0236(11) 0.0021(9) -0.0014(9) 0.0001(9)
    C11 0.0193(11) 0.0240(10) 0.0227(11) 0.0010(9) -0.0007(9) 0.0003(9)
    C12 0.0188(11) 0.0252(10) 0.0261(12) 0.0003(9) 0.0026(9) 0.0018(9)
    N13 0.0240(10) 0.0243(9) 0.0239(10) -0.0020(8) 0.0003(8) 0.0011(8)
    C14 0.0191(11) 0.0262(11) 0.0239(12) -0.0041(9) 0.0030(10) -0.0018(9)
    C15 0.0263(12) 0.0264(11) 0.0295(12) -0.0035(10) -0.0016(10) 0.0024(10)
    C16 0.0307(14) 0.0379(13) 0.0266(12) -0.0086(11) -0.0042(11) 0.0023(10)
    C17 0.0348(14) 0.0380(13) 0.0266(12) -0.0087(11) 0.0018(11) -0.0082(11)
    C18 0.0311(14) 0.0263(11) 0.0367(13) -0.0020(10) 0.0026(12) -0.0032(10)
    C19 0.0246(12) 0.0247(11) 0.0278(12) -0.0036(10) 0.0015(10) 0.0015(9)
    C20 0.0359(15) 0.0278(11) 0.0338(13) 0.0017(11) -0.0001(12) 0.0042(10)
_geom_special_details
;
All e.s.d.'s (except the e.s.d. in the dihedral angle between two l.s. planes)
are estimated using the full covariance matrix. The cell e.s.d.'s are taken
into account individually in the estimation of e.s.d.'s in distances, angles
and torsion angles; correlations between e.s.d.'s in cell parameters are only
used when they are defined by crystal symmetry. An approximate (isotropic)
treatment of cell e.s.d.'s is used for estimating e.s.d.'s involving l.s.
planes.
;
loop_
    _geom_bond_atom_site_label_1
    _geom_bond_atom_site_label_2
    _geom_bond_site_symmetry_2
    _geom_bond_distance
    _geom_bond_publ_flag
    O1 C2 . 1.301(3) ?
    C2 C11 . 1.433(3) ?
    C2 C3 . 1.439(3) ?
    C3 C4 . 1.339(3) ?
    C3 H3 . 0.95 ?
    C4 C5 . 1.436(3) ?
    C4 H4 . 0.95 ?
    C5 C6 . 1.405(3) ?
    C5 C10 . 1.412(3) ?
    C6 C7 . 1.370(3) ?
    C6 H6 . 0.95 ?
    C7 C8 . 1.395(3) ?
    C7 H7 . 0.95 ?
    C8 C9 . 1.380(3) ?
    C8 H8 . 0.95 ?
    C9 C10 . 1.418(3) ?
    C9 H9 . 0.95 ?
    C10 C11 . 1.455(3) ?
    C11 C12 . 1.410(3) ?
    C12 N13 . 1.312(3) ?
    C12 H12 . 0.95 ?
    N13 C14 . 1.422(3) ?
    N13 H13 . 0.88 ?
    C14 C15 . 1.390(3) ?
    C14 C19 . 1.403(3) ?
    C15 C16 . 1.387(3) ?
    C15 H15 . 0.95 ?
    C16 C17 . 1.385(3) ?
    C16 H16 . 0.95 ?
    C17 C18 . 1.382(4) ?
    C17 H17 . 0.95 ?
    C18 C19 . 1.394(3) ?
    C18 H18 . 0.95 ?
    C19 C20 . 1.508(3) ?
    C20 H20A . 0.98 ?
    C20 H20B . 0.98 ?
    C20 H20C . 0.98 ?
loop_
    _geom_angle_atom_site_label_1
    _geom_angle_atom_site_label_2
    _geom_angle_atom_site_label_3
    _geom_angle_site_symmetry_1
    _geom_angle_site_symmetry_3
    _geom_angle
    _geom_angle_publ_flag
    O1 C2 C11 . . 121.6(2) ?
    O1 C2 C3 . . 119.5(2) ?
    C11 C2 C3 . . 118.9(2) ?
    C4 C3 C2 . . 121.1(2) ?
    C4 C3 H3 . . 119.5 ?
    C2 C3 H3 . . 119.5 ?
    C3 C4 C5 . . 122.1(2) ?
    C3 C4 H4 . . 119 ?
    C5 C4 H4 . . 119 ?
    C6 C5 C10 . . 120.2(2) ?
    C6 C5 C4 . . 120.4(2) ?
    C10 C5 C4 . . 119.5(2) ?
    C7 C6 C5 . . 121.3(2) ?
    C7 C6 H6 . . 119.4 ?
    C5 C6 H6 . . 119.4 ?
    C6 C7 C8 . . 119.0(2) ?
    C6 C7 H7 . . 120.5 ?
    C8 C7 H7 . . 120.5 ?
    C9 C8 C7 . . 121.2(2) ?
    C9 C8 H8 . . 119.4 ?
    C7 C8 H8 . . 119.4 ?
    C8 C9 C10 . . 120.7(2) ?
    C8 C9 H9 . . 119.7 ?
    C10 C9 H9 . . 119.7 ?
    C5 C10 C9 . . 117.6(2) ?
    C5 C10 C11 . . 119.1(2) ?
    C9 C10 C11 . . 123.3(2) ?
    C12 C11 C2 . . 119.3(2) ?
    C12 C11 C10 . . 121.2(2) ?
    C2 C11 C10 . . 119.4(2) ?
    N13 C12 C11 . . 123.1(2) ?
    N13 C12 H12 . . 118.5 ?
    C11 C12 H12 . . 118.5 ?
    C12 N13 C14 . . 123.91(19) ?
    C12 N13 H13 . . 118 ?
    C14 N13 H13 . . 118 ?
    C15 C14 C19 . . 120.9(2) ?
    C15 C14 N13 . . 120.7(2) ?
    C19 C14 N13 . . 118.4(2) ?
    C16 C15 C14 . . 120.2(2) ?
    C16 C15 H15 . . 119.9 ?
    C14 C15 H15 . . 119.9 ?
    C17 C16 C15 . . 119.6(2) ?
    C17 C16 H16 . . 120.2 ?
    C15 C16 H16 . . 120.2 ?
    C18 C17 C16 . . 120.1(2) ?
    C18 C17 H17 . . 120 ?
    C16 C17 H17 . . 120 ?
    C17 C18 C19 . . 121.6(2) ?
    C17 C18 H18 . . 119.2 ?
    C19 C18 H18 . . 119.2 ?
    C18 C19 C14 . . 117.7(2) ?
    C18 C19 C20 . . 120.7(2) ?
    C14 C19 C20 . . 121.6(2) ?
    C19 C20 H20A . . 109.5 ?
    C19 C20 H20B . . 109.5 ?
    H20A C20 H20B . . 109.5 ?
    C19 C20 H20C . . 109.5 ?
    H20A C20 H20C . . 109.5 ?
    H20B C20 H20C . . 109.5 ?
loop_
    _geom_torsion_atom_site_label_1
    _geom_torsion_atom_site_label_2
    _geom_torsion_atom_site_label_3
    _geom_torsion_atom_site_label_4
    _geom_torsion_site_symmetry_1
    _geom_torsion_site_symmetry_2
    _geom_torsion_site_symmetry_3
    _geom_torsion_site_symmetry_4
    _geom_torsion
    _geom_torsion_publ_flag
    O1 C2 C3 C4 . . . . 179.7(2) ?
    C11 C2 C3 C4 . . . . 0.4(4) ?
    C2 C3 C4 C5 . . . . 0.5(4) ?
    C3 C4 C5 C6 . . . . 179.7(2) ?
    C3 C4 C5 C10 . . . . -1.1(4) ?
    C10 C5 C6 C7 . . . . -1.8(4) ?
    C4 C5 C6 C7 . . . . 177.4(2) ?
    C5 C6 C7 C8 . . . . 1.5(4) ?
    C6 C7 C8 C9 . . . . 0.0(4) ?
    C7 C8 C9 C10 . . . . -1.1(4) ?
    C6 C5 C10 C9 . . . . 0.7(3) ?
    C4 C5 C10 C9 . . . . -178.5(2) ?
    C6 C5 C10 C11 . . . . -180.0(2) ?
    C4 C5 C10 C11 . . . . 0.8(3) ?
    C8 C9 C10 C5 . . . . 0.7(3) ?
    C8 C9 C10 C11 . . . . -178.6(2) ?
    O1 C2 C11 C12 . . . . -0.2(4) ?
    C3 C2 C11 C12 . . . . 179.0(2) ?
    O1 C2 C11 C10 . . . . -179.9(2) ?
    C3 C2 C11 C10 . . . . -0.6(3) ?
    C5 C10 C11 C12 . . . . -179.6(2) ?
    C9 C10 C11 C12 . . . . -0.4(3) ?
    C5 C10 C11 C2 . . . . 0.0(3) ?
    C9 C10 C11 C2 . . . . 179.3(2) ?
    C2 C11 C12 N13 . . . . 1.6(3) ?
    C10 C11 C12 N13 . . . . -178.8(2) ?
    C11 C12 N13 C14 . . . . -175.4(2) ?
    C12 N13 C14 C15 . . . . 33.7(3) ?
    C12 N13 C14 C19 . . . . -148.0(2) ?
    C19 C14 C15 C16 . . . . 0.9(4) ?
    N13 C14 C15 C16 . . . . 179.2(2) ?
    C14 C15 C16 C17 . . . . 0.1(4) ?
    C15 C16 C17 C18 . . . . -0.9(4) ?
    C16 C17 C18 C19 . . . . 0.6(4) ?
    C17 C18 C19 C14 . . . . 0.4(4) ?
    C17 C18 C19 C20 . . . . 179.4(3) ?
    C15 C14 C19 C18 . . . . -1.2(3) ?
    N13 C14 C19 C18 . . . . -179.5(2) ?
    C15 C14 C19 C20 . . . . 179.9(2) ?
    N13 C14 C19 C20 . . . . 1.5(3) ?
loop_
    _geom_hbond_atom_site_label_D
    _geom_hbond_atom_site_label_H
    _geom_hbond_atom_site_label_A
    _geom_hbond_site_symmetry_A
    _geom_hbond_distance_DH
    _geom_hbond_distance_HA
    _geom_hbond_distance_DA
    _geom_hbond_angle_DHA
    _geom_hbond_publ_flag
    N13 H13 O1 . 0.88 1.85 2.546(3) 134 yes
