# Supplementary material for: Zwitterionic 1-{(E)-[(2-methyl­phen­yl)iminium­yl]meth­yl}naphthalen-2-olate
Source: Acta Crystallogr Sect E Struct Rep Online. 2014 May 17;70(Pt 6):o676. doi: 10.1107/S1600536814008794 (PMC4051036; doi:10.1107/S1600536814008794)
Supplement: Supplementary file 2 [file e-70-0o676-Isup2.hkl]

# 
# h,k,l, Fc-squared, Fo-squared, sigma(Fo-squared) and status flag 
# 
data_I
_shelx_title ' import in P 21 21 21' 
_shelx_refln_list_code          4 
_shelx_F_calc_maximum      137.40 
_exptl_crystal_F_000       552.00 
_reflns_d_resolution_high  0.7701 
 
loop_ 
 _symmetry_equiv_pos_as_xyz 
 'x, y, z' 
 '-x+1/2, -y, z+1/2' 
 'x+1/2, -y+1/2, -z' 
 '-x, y+1/2, -z+1/2' 
 
_cell_length_a     7.3627 
_cell_length_b    12.4007 
_cell_length_c    14.4365 
_cell_angle_alpha  90.000 
_cell_angle_beta   90.000 
_cell_angle_gamma  90.000 
 
_shelx_F_squared_multiplier     1.000 
 
loop_ 
 _refln_index_h 
 _refln_index_k 
 _refln_index_l 
 _refln_F_squared_calc 
 _refln_F_squared_meas 
 _refln_F_squared_sigma 
 _refln_observed_status 
   2   0   0     1199.81     1185.21     30.66 o 
   4   0   0      643.16      736.61     29.18 o 
   1   1   0      275.43      217.76      3.32 o 
   2   1   0    11657.14    11166.19    198.18 o 
   3   1   0     2047.95     1973.05     36.02 o 
   4   1   0     2427.80     2323.04     42.55 o 
   5   1   0       11.01       15.58      2.36 o 
   6   1   0        4.66        7.12      3.82 o 
   0   2   0     3353.31     3211.28     42.73 o 
   1   2   0     1055.11     1061.31     12.37 o 
   2   2   0     5219.70     5174.69     64.65 o 
   3   2   0      936.66      928.28     14.67 o 
   4   2   0      148.84      151.99      3.61 o 
   5   2   0       40.00       41.65      1.95 o 
   6   2   0       87.00       92.28      4.53 o 
   1   3   0      885.64      828.91      9.49 o 
   2   3   0       12.24       12.27      0.83 o 
   3   3   0      730.65      760.03     10.17 o 
   4   3   0      566.70      560.17      8.87 o 
   5   3   0      122.13      120.39      4.34 o 
   6   3   0       15.17       17.67      2.03 o 
   7   3   0        3.65        1.59      3.41 o 
   8   3   0       19.29       20.44      5.18 o 
   0   4   0      214.77      251.61      4.56 o 
   1   4   0      785.21      768.07      8.99 o 
   2   4   0      417.15      456.05      5.70 o 
   3   4   0      106.86      112.37      2.72 o 
   4   4   0      416.24      370.97      6.97 o 
   5   4   0       79.51       84.33      2.65 o 
   6   4   0      262.93      253.69      6.32 o 
   7   4   0        4.71        4.19      3.84 o 
   8   4   0        0.75        0.00      5.13 o 
   9   4   0        0.90        3.04      5.77 o 
   1   5   0      129.81      143.93      2.50 o 
   2   5   0      366.12      405.97      5.46 o 
   3   5   0      123.60      159.64      2.88 o 
   4   5   0      181.32      165.27      3.62 o 
   5   5   0       24.80       20.68      1.71 o 
   6   5   0       29.92       29.73      1.93 o 
   7   5   0       20.33       17.44      3.04 o 
   8   5   0        0.32        7.03      4.76 o 
   9   5   0       36.45       33.93      8.09 o 
   0   6   0     2192.73     2288.53     39.35 o 
   1   6   0     3068.75     3183.07     40.67 o 
   2   6   0      100.67       91.81      2.29 o 
   3   6   0      803.58      932.28     12.12 o 
   4   6   0        5.47        9.02      1.47 o 
   5   6   0       29.10       33.06      2.68 o 
   6   6   0        0.08        0.52      1.79 o 
   7   6   0        0.89       -4.71      4.71 o 
   8   6   0       74.71       67.41      7.35 o 
   1   7   0        9.08       13.76      1.48 o 
   2   7   0       63.95       66.37      2.25 o 
   3   7   0     1558.67     1602.10     20.07 o 
   4   7   0       22.66       28.35      2.03 o 
   5   7   0       48.70       52.11      2.71 o 
   6   7   0        7.00        6.70      2.19 o 
   7   7   0       17.50       18.55      3.71 o 
   8   7   0       30.21       25.00      4.22 o 
   0   8   0       12.34       22.89      2.13 o 
   1   8   0       58.44       59.17      2.36 o 
   2   8   0      162.95      177.98      3.84 o 
   3   8   0      162.30      184.15      4.20 o 
   4   8   0        3.61        3.76      1.67 o 
   5   8   0        3.60        5.87      2.50 o 
   6   8   0        1.96        0.80      3.20 o 
   7   8   0       12.77        1.34      3.44 o 
   8   8   0        9.20        9.30      7.18 o 
   1   9   0      218.21      202.52      4.51 o 
   2   9   0        1.70        1.07      1.50 o 
   3   9   0      131.76      119.95      3.79 o 
   4   9   0        1.83        0.99      1.65 o 
   5   9   0       73.24       80.94      5.70 o 
   6   9   0        3.45        8.60      3.69 o 
   7   9   0        7.74        5.36      3.77 o 
   0  10   0        7.20        7.06      2.93 o 
   1  10   0       49.75       51.95      3.10 o 
   2  10   0       65.40       54.46      3.21 o 
   3  10   0       30.18       20.99      2.47 o 
   4  10   0        7.95        2.77      2.32 o 
   5  10   0        2.68        3.53      3.39 o 
   6  10   0        4.78       -0.41      3.73 o 
   7  10   0        1.75        0.24      4.55 o 
   1  11   0       22.51       15.08      2.55 o 
   2  11   0      242.27      233.71      6.37 o 
   3  11   0      311.13      292.75      7.24 o 
   4  11   0       84.07       82.82      4.37 o 
   5  11   0       11.73       10.97      4.15 o 
   6  11   0        1.75       -0.97      4.15 o 
   0  12   0     1206.71     1110.80     35.43 o 
   1  12   0      142.79      127.02      5.02 o 
   2  12   0       28.04       34.34      3.19 o 
   3  12   0      113.57      100.83      4.54 o 
   4  12   0       32.81       27.25      3.36 o 
   5  12   0        7.17        7.14      4.41 o 
   6  12   0        2.34       -4.67      4.67 o 
   1  13   0       13.94        3.81      3.08 o 
   2  13   0      126.90      120.76      5.20 o 
   3  13   0        0.14       -2.76      2.76 o 
   4  13   0       50.55       49.46      5.88 o 
   5  13   0        1.29       -4.80      4.80 o 
   0  14   0        1.80       -2.45      3.88 o 
   1  14   0       36.14       32.45      4.06 o 
   2  14   0       26.45       32.46      4.21 o 
   3  14   0        1.27        3.22      4.65 o 
   4  14   0        8.70        2.27      4.72 o 
   1  15   0       28.18       26.66      3.77 o 
   2  15   0        0.13        0.17      3.94 o 
   3  15   0       53.84       62.33      7.06 o 
   0  16   0       24.57       34.71      6.07 o 
   1  16   0        2.81       12.08      6.56 o 
   1   0   1       79.69       56.52      4.42 o 
   2   0   1    18879.99    18726.86    379.82 o 
   3   0   1      355.04      302.15      7.82 o 
   4   0   1      296.38      350.26      9.21 o 
   5   0   1       65.52       65.59      4.77 o 
   6   0   1       15.91       18.19      5.18 o 
   1   1   1       25.15       24.04      0.52 o 
   2   1   1    16914.14    16373.09    179.83 o 
   3   1   1      445.30      404.94      5.67 o 
   4   1   1     1929.13     1858.46     24.37 o 
   5   1   1       47.19       42.12      3.41 o 
   6   1   1       41.50       43.37      3.73 o 
   7   1   1       25.42       24.19      4.14 o 
   0   2   1     1543.11     1267.18     13.37 o 
   1   2   1     1749.90     1602.10     12.58 o 
   2   2   1     3025.75     2842.50     23.96 o 
   3   2   1        3.16        2.44      0.82 o 
   4   2   1     1373.38     1401.89     15.46 o 
   5   2   1      250.74      265.98      3.79 o 
   6   2   1      401.06      404.67      8.82 o 
   7   2   1      103.57       93.99      5.48 o 
   0   3   1     2643.02     2356.06     24.97 o 
   1   3   1      710.28      649.43      5.13 o 
   2   3   1      679.01      673.68      5.66 o 
   3   3   1      178.94      190.66      2.25 o 
   4   3   1      577.97      580.70      6.71 o 
   5   3   1      177.07      187.72      3.61 o 
   6   3   1      157.07      147.46      3.42 o 
   7   3   1        9.83        5.21      2.67 o 
   8   3   1       37.62       38.08      4.25 o 
   0   4   1       69.77       65.57      1.45 o 
   1   4   1      922.53      842.03      6.64 o 
   2   4   1       49.54       53.95      1.04 o 
   3   4   1      251.57      289.65      3.10 o 
   4   4   1      308.92      331.47      3.89 o 
   5   4   1      232.10      237.83      3.31 o 
   6   4   1       57.45       61.05      1.97 o 
   7   4   1       27.19       28.13      2.57 o 
   8   4   1       41.17       40.14      5.93 o 
   9   4   1       10.88        6.86      5.84 o 
   0   5   1       91.35       92.86      1.83 o 
   1   5   1     1105.39     1072.26      8.42 o 
   2   5   1      433.02      441.07      4.09 o 
   3   5   1      330.04      344.74      3.60 o 
   4   5   1       13.76       13.31      0.97 o 
   5   5   1       52.57       61.20      1.86 o 
   6   5   1       77.42       78.13      2.28 o 
   7   5   1        7.45        9.16      2.17 o 
   8   5   1       33.98       33.90      4.54 o 
   9   5   1       84.61       87.95      7.19 o 
   0   6   1        3.25        2.45      1.30 o 
   1   6   1     2424.86     2549.91     21.40 o 
   2   6   1      214.11      244.20      2.88 o 
   3   6   1      121.90      131.38      2.15 o 
   4   6   1       24.21       23.88      1.31 o 
   5   6   1       49.00       53.16      1.94 o 
   6   6   1        7.82        5.96      1.53 o 
   7   6   1       45.28       46.25      2.76 o 
   8   6   1        9.36        6.65      2.81 o 
   0   7   1      430.91      497.29      7.02 o 
   1   7   1      887.61      929.89      8.79 o 
   2   7   1       46.85       55.73      1.43 o 
   3   7   1      279.30      301.43      3.91 o 
   4   7   1       22.83       23.99      1.45 o 
   5   7   1       55.77       54.80      2.07 o 
   6   7   1       34.84       36.47      2.21 o 
   7   7   1       53.06       54.19      5.09 o 
   8   7   1       15.25       12.38      2.75 o 
   0   8   1      103.44      106.23      2.89 o 
   1   8   1      342.55      350.50      4.13 o 
   2   8   1       29.38       32.98      1.31 o 
   3   8   1      197.43      210.60      3.13 o 
   4   8   1       10.99       10.21      1.25 o 
   5   8   1       94.17       98.22      3.31 o 
   6   8   1       19.13       13.69      2.21 o 
   7   8   1        1.04       -1.74      2.38 o 
   8   8   1        6.80        6.16      3.11 o 
   0   9   1        1.26        0.06      1.28 o 
   1   9   1      176.41      172.50      2.86 o 
   2   9   1       35.53       39.45      1.59 o 
   3   9   1        7.36        3.42      1.23 o 
   4   9   1        6.69        6.07      1.26 o 
   5   9   1       11.26       14.25      1.86 o 
   6   9   1        1.89        1.45      2.48 o 
   7   9   1       21.70       22.44      3.15 o 
   0  10   1        4.08        2.95      1.86 o 
   1  10   1       59.93       50.58      2.17 o 
   2  10   1       20.94       16.46      1.67 o 
   3  10   1       70.26       67.06      2.41 o 
   4  10   1       81.52       79.85      3.83 o 
   5  10   1       63.90       63.95      3.41 o 
   6  10   1        8.87        7.97      2.83 o 
   7  10   1        6.26       -2.65      3.05 o 
   0  11   1      211.10      187.11      5.58 o 
   1  11   1       67.06       59.42      2.73 o 
   2  11   1      107.23       89.15      2.89 o 
   3  11   1       38.30       37.27      2.14 o 
   4  11   1       17.50       13.98      2.02 o 
   5  11   1        8.28        6.50      2.45 o 
   6  11   1       23.28       15.42      3.38 o 
   0  12   1        3.19       -0.44      2.40 o 
   1  12   1      242.30      214.04      5.04 o 
   2  12   1      210.03      192.79      4.39 o 
   3  12   1       17.33       24.79      2.36 o 
   4  12   1        2.01       -0.26      2.09 o 
   5  12   1        8.83        5.94      3.06 o 
   6  12   1        7.33        8.07      3.75 o 
   0  13   1       61.28       61.17      5.75 o 
   1  13   1       57.19       54.56      2.70 o 
   2  13   1      106.67      102.23      3.64 o 
   3  13   1       22.67       23.50      2.67 o 
   4  13   1       48.58       47.72      4.13 o 
   5  13   1        1.63       -3.56      3.56 o 
   0  14   1       27.33       15.43      3.65 o 
   1  14   1       53.12       47.57      2.79 o 
   2  14   1       12.49       10.60      2.32 o 
   3  14   1       19.76       15.34      2.83 o 
   4  14   1       41.89       50.72      4.83 o 
   0  15   1        4.74        8.85      3.34 o 
   1  15   1        5.20        4.03      2.43 o 
   2  15   1        7.67        7.09      2.74 o 
   3  15   1        4.12        5.23      3.31 o 
   0  16   1        0.89        5.33      3.66 o 
   1   0   2      607.87      651.20      8.09 o 
   2   0   2    11600.18    11550.81    192.18 o 
   3   0   2      359.52      355.06      8.55 o 
   4   0   2       93.83       87.83      2.91 o 
   5   0   2      185.17      175.92      5.06 o 
   6   0   2        1.57       -3.33      3.33 o 
   0   1   2     9870.84     9023.68    131.10 o 
   1   1   2     2486.73     2433.22     20.80 o 
   2   1   2     2704.96     2600.16     24.39 o 
   3   1   2      831.00      789.16      9.79 o 
   4   1   2     1730.90     1777.16     25.41 o 
   5   1   2        9.81       12.24      1.53 o 
   6   1   2      626.75      620.07     13.19 o 
   7   1   2       11.22        7.30      2.82 o 
   0   2   2      502.90      460.11      5.68 o 
   1   2   2      217.26      201.33      2.13 o 
   2   2   2      511.97      521.80      4.89 o 
   3   2   2       57.58       57.19      1.39 o 
   4   2   2     1999.82     2047.27     21.61 o 
   5   2   2      484.05      462.13      6.07 o 
   6   2   2      388.23      363.25      7.04 o 
   7   2   2        5.59        5.22      2.29 o 
   8   2   2       61.50       63.73      6.79 o 
   0   3   2       18.00       12.37      1.08 o 
   1   3   2       75.56       60.04      1.05 o 
   2   3   2      141.24      140.29      1.69 o 
   3   3   2       82.92       91.30      1.50 o 
   4   3   2      397.32      390.54      4.88 o 
   5   3   2       90.99       98.26      2.23 o 
   6   3   2      595.92      580.50      8.39 o 
   7   3   2       26.15       25.06      2.48 o 
   8   3   2       44.50       34.23      5.18 o 
   9   3   2       40.02       40.57      6.86 o 
   0   4   2       81.37       80.45      1.87 o 
   1   4   2       62.62       71.96      1.34 o 
   2   4   2       62.65       57.69      1.18 o 
   3   4   2      568.93      586.52      5.40 o 
   4   4   2       85.99      100.39      1.75 o 
   5   4   2       72.35       88.80      2.16 o 
   6   4   2       18.40       16.83      1.48 o 
   7   4   2      184.04      170.82      5.24 o 
   8   4   2      113.25       97.24      5.75 o 
   9   4   2        0.78        7.87      5.96 o 
   0   5   2        1.17        2.97      0.86 o 
   1   5   2      170.39      177.17      2.02 o 
   2   5   2        3.15        3.39      0.73 o 
   3   5   2      443.45      454.71      4.43 o 
   4   5   2       45.12       52.74      1.35 o 
   5   5   2       68.40       82.04      2.05 o 
   6   5   2       56.65       59.98      2.97 o 
   7   5   2      116.25      119.10      4.39 o 
   8   5   2      229.63      218.51      7.38 o 
   9   5   2        9.05       11.12      4.23 o 
   0   6   2       57.89       62.90      2.03 o 
   1   6   2      165.68      171.75      2.24 o 
   2   6   2      133.75      138.77      2.59 o 
   3   6   2       41.44       50.76      1.47 o 
   4   6   2       11.46        8.41      1.10 o 
   5   6   2        9.65       10.85      1.24 o 
   6   6   2       80.43       85.23      2.74 o 
   7   6   2       81.83       82.01      3.41 o 
   8   6   2       11.53       11.44      2.68 o 
   0   7   2        0.04        0.90      1.09 o 
   1   7   2      351.68      380.47      4.15 o 
   2   7   2      118.51      119.59      2.13 o 
   3   7   2      193.24      206.30      3.45 o 
   4   7   2       37.52       34.16      1.57 o 
   5   7   2      438.91      448.48      6.25 o 
   6   7   2      136.65      144.52      4.58 o 
   7   7   2      181.35      178.19      5.21 o 
   8   7   2        9.64       10.82      3.92 o 
   0   8   2       11.03        8.94      1.31 o 
   1   8   2      170.13      169.35      2.54 o 
   2   8   2       21.36       24.19      1.24 o 
   3   8   2       88.92       91.81      2.18 o 
   4   8   2      117.06      115.25      2.75 o 
   5   8   2        7.79        5.23      1.70 o 
   6   8   2       26.05       30.32      2.53 o 
   7   8   2        2.44        0.50      2.32 o 
   8   8   2        8.00        6.19      3.05 o 
   0   9   2       13.10       12.54      1.57 o 
   1   9   2      187.33      169.73      2.88 o 
   2   9   2      117.14      117.58      2.58 o 
   3   9   2        8.10        8.87      1.26 o 
   4   9   2       13.65       16.67      1.66 o 
   5   9   2      181.07      184.36      4.96 o 
   6   9   2       52.93       60.68      3.58 o 
   7   9   2      158.72      151.75      5.83 o 
   0  10   2       20.54       19.43      2.13 o 
   1  10   2       21.88       25.60      1.93 o 
   2  10   2        0.14       -1.33      1.33 o 
   3  10   2        0.14        0.56      1.38 o 
   4  10   2       90.76       85.87      3.28 o 
   5  10   2       10.77       10.93      2.77 o 
   6  10   2       26.83       26.15      2.91 o 
   7  10   2        7.38        8.05      3.44 o 
   0  11   2        7.82        4.15      2.33 o 
   1  11   2      112.21      102.01      3.05 o 
   2  11   2       77.86       70.93      2.82 o 
   3  11   2       39.49       33.99      2.10 o 
   4  11   2      149.04      145.04      5.25 o 
   5  11   2      103.49      102.59      4.58 o 
   6  11   2      116.62      120.56      6.24 o 
   0  12   2        0.19       -1.64      2.34 o 
   1  12   2       30.30       25.96      2.13 o 
   2  12   2       68.59       63.10      2.88 o 
   3  12   2       13.75        8.47      2.13 o 
   4  12   2       16.76       17.15      2.52 o 
   5  12   2       16.05       16.56      3.34 o 
   6  12   2       86.55       88.33      6.95 o 
   0  13   2       59.87       43.45      3.63 o 
   1  13   2       20.21       17.79      2.24 o 
   2  13   2        6.10        5.40      1.93 o 
   3  13   2       93.22       96.64      4.00 o 
   4  13   2        0.32       -0.62      2.64 o 
   5  13   2        0.78       -0.18      3.76 o 
   0  14   2       12.02        6.99      2.98 o 
   1  14   2       11.91       14.41      2.29 o 
   2  14   2       12.87       13.21      2.26 o 
   3  14   2       14.84       15.47      2.81 o 
   4  14   2       46.23       51.68      8.15 o 
   0  15   2        0.20        0.26      3.51 o 
   1  15   2        2.18        1.91      2.26 o 
   2  15   2       11.41       10.23      2.84 o 
   3  15   2        0.20       -2.24      3.12 o 
   0  16   2        9.31       10.07      9.52 o 
   1   0   3      406.51      469.10      6.48 o 
   2   0   3      449.94      464.86      7.27 o 
   3   0   3        1.14        0.79      0.91 o 
   4   0   3       42.92       54.16      2.34 o 
   5   0   3       81.75       85.57      3.15 o 
   6   0   3      289.82      283.12      7.19 o 
   7   0   3        6.32       15.21      3.97 o 
   0   1   3      379.81      366.36      5.68 o 
   1   1   3      442.76      382.84      3.84 o 
   2   1   3      756.93      753.91      7.66 o 
   3   1   3       88.85      100.35      1.72 o 
   4   1   3     1834.79     1823.86     21.03 o 
   5   1   3      111.77      108.00      2.96 o 
   6   1   3      291.41      278.99      7.57 o 
   7   1   3       76.94       81.41      7.48 o 
   8   1   3       31.25       25.11      5.01 o 
   0   2   3      775.51      757.53     12.38 o 
   1   2   3       41.30       48.49      1.03 o 
   2   2   3      808.79      835.62      7.46 o 
   3   2   3      206.67      205.98      2.94 o 
   4   2   3     1807.08     1776.71     21.84 o 
   5   2   3       41.56       54.79      1.64 o 
   6   2   3      600.55      602.40      9.81 o 
   7   2   3      123.12      125.77      5.25 o 
   8   2   3      196.82      164.08     11.44 o 
   9   2   3       17.23       16.85      5.79 o 
   0   3   3       26.56       43.13      1.28 o 
   1   3   3      316.90      339.56      3.36 o 
   2   3   3      378.99      358.78      3.51 o 
   3   3   3      437.37      421.16      4.23 o 
   4   3   3        9.79        8.78      0.82 o 
   5   3   3       55.80       59.60      1.86 o 
   6   3   3      471.80      444.96      6.81 o 
   7   3   3      165.07      161.98      4.97 o 
   8   3   3      427.39      396.21     11.89 o 
   9   3   3       13.08       21.22      6.30 o 
   0   4   3      385.45      351.55      5.37 o 
   1   4   3       43.91       39.50      0.95 o 
   2   4   3       53.05       65.85      1.24 o 
   3   4   3       81.69       91.35      1.60 o 
   4   4   3      197.67      203.55      2.97 o 
   5   4   3      232.39      235.23      3.68 o 
   6   4   3      215.20      208.57      4.16 o 
   7   4   3       36.43       36.25      2.85 o 
   8   4   3       61.74       56.70      3.79 o 
   9   4   3       38.51       33.70      7.55 o 
   0   5   3       34.87       45.27      2.03 o 
   1   5   3       90.04       83.42      1.52 o 
   2   5   3       64.72       76.28      1.56 o 
   3   5   3      227.58      257.09      2.98 o 
   4   5   3       77.33       72.60      1.76 o 
   5   5   3      413.64      413.75      6.33 o 
   6   5   3      117.23      123.28      3.86 o 
   7   5   3       46.73       46.05      3.26 o 
   8   5   3       33.26       27.60      3.40 o 
   0   6   3        3.73       12.47      1.30 o 
   1   6   3       75.78       69.92      1.53 o 
   2   6   3        5.92        5.19      0.93 o 
   3   6   3      149.23      183.74      2.74 o 
   4   6   3       20.44       21.99      1.42 o 
   5   6   3       89.90       94.72      2.96 o 
   6   6   3      111.76      110.44      3.89 o 
   7   6   3       47.76       51.67      3.15 o 
   8   6   3      305.59      312.44      9.39 o 
   0   7   3      151.00      127.84      3.06 o 
   1   7   3        8.91        9.69      0.87 o 
   2   7   3      131.23      124.55      2.38 o 
   3   7   3      194.43      182.38      3.74 o 
   4   7   3      130.28      138.23      2.95 o 
   5   7   3      186.05      182.57      3.98 o 
   6   7   3      103.48      109.65      4.11 o 
   7   7   3      256.73      246.24      6.20 o 
   8   7   3       41.90       40.43      3.54 o 
   0   8   3       25.88       20.88      1.66 o 
   1   8   3       10.58       15.86      1.05 o 
   2   8   3       74.16       78.86      2.46 o 
   3   8   3      206.22      197.75      3.59 o 
   4   8   3      311.01      323.01      4.84 o 
   5   8   3      433.50      447.50      7.16 o 
   6   8   3       67.51       72.72      3.61 o 
   7   8   3      102.36      101.74      5.05 o 
   8   8   3        5.30        6.89      3.24 o 
   0   9   3       65.38       61.39      2.33 o 
   1   9   3      146.18      137.41      2.48 o 
   2   9   3        6.09        3.95      1.20 o 
   3   9   3       25.62       24.31      1.70 o 
   4   9   3       84.76       94.27      2.98 o 
   5   9   3       47.55       50.44      3.50 o 
   6   9   3       46.42       49.28      3.40 o 
   7   9   3        2.75        3.64      2.64 o 
   0  10   3       67.89       65.65      4.22 o 
   1  10   3        3.34        0.56      1.41 o 
   2  10   3      100.92       95.20      2.71 o 
   3  10   3       38.61       36.93      2.11 o 
   4  10   3      343.28      333.38      6.14 o 
   5  10   3      112.62      113.82      4.19 o 
   6  10   3      157.03      167.04      5.68 o 
   7  10   3       11.15       14.16      3.49 o 
   0  11   3        1.00       -2.22      2.23 o 
   1  11   3        3.70        1.49      1.57 o 
   2  11   3      151.80      137.65      3.52 o 
   3  11   3       59.97       61.00      2.60 o 
   4  11   3      212.50      215.81      5.08 o 
   5  11   3       24.67       27.09      2.89 o 
   6  11   3       90.25       96.97      4.78 o 
   0  12   3       19.07       19.34      2.90 o 
   1  12   3       13.19       11.65      1.90 o 
   2  12   3        0.67       -1.76      1.76 o 
   3  12   3       53.63       54.39      2.70 o 
   4  12   3       19.73       24.42      2.86 o 
   5  12   3       23.62       17.09      3.08 o 
   6  12   3       77.39       79.20      6.75 o 
   0  13   3        7.99        7.45      3.47 o 
   1  13   3       20.93       20.84      2.21 o 
   2  13   3       13.21       11.71      2.07 o 
   3  13   3       24.76       30.68      2.96 o 
   4  13   3       28.42       19.37      3.17 o 
   5  13   3       91.91      103.36      6.72 o 
   0  14   3       42.39       40.54      3.81 o 
   1  14   3        0.44       -1.12      2.24 o 
   2  14   3        3.17        3.22      2.24 o 
   3  14   3        1.47        1.00      2.56 o 
   4  14   3       27.14       26.23      4.39 o 
   0  15   3        3.66        0.58      3.13 o 
   1  15   3        3.60        1.31      2.57 o 
   2  15   3        6.78        5.94      2.82 o 
   3  15   3       19.75       24.33      3.43 o 
   0   0   4     1472.46     1312.16     23.30 o 
   1   0   4      946.41      796.59     11.03 o 
   2   0   4      302.26      306.29      4.32 o 
   3   0   4      455.62      497.54      7.34 o 
   4   0   4       10.23       17.81      1.32 o 
   5   0   4       77.17       79.09      3.81 o 
   6   0   4      426.84      433.30      9.99 o 
   7   0   4       52.55       57.62      6.22 o 
   8   0   4       32.83       27.52      5.43 o 
   0   1   4      194.80      153.83      3.26 o 
   1   1   4      373.50      332.31      3.59 o 
   2   1   4      212.08      204.29      2.48 o 
   3   1   4        7.26        7.82      0.69 o 
   4   1   4       58.48       66.87      2.34 o 
   5   1   4      129.97      129.48      2.66 o 
   6   1   4       18.98       19.19      1.75 o 
   7   1   4       14.84       15.67      2.41 o 
   8   1   4       43.66       41.26      3.43 o 
   9   1   4        0.30        2.52      4.75 o 
   0   2   4      424.11      380.45      6.11 o 
   1   2   4     1447.53     1490.84     13.82 o 
   2   2   4      727.29      759.91      7.45 o 
   3   2   4       88.16       94.25      2.20 o 
   4   2   4      737.92      818.60     10.13 o 
   5   2   4      184.79      174.26      3.44 o 
   6   2   4      520.02      500.21      7.94 o 
   7   2   4      133.35      125.72      4.44 o 
   8   2   4       21.39       18.21      3.39 o 
   9   2   4       22.80       22.66      6.18 o 
   0   3   4      172.23      189.87      4.35 o 
   1   3   4       16.99       19.82      0.88 o 
   2   3   4      188.17      205.88      2.43 o 
   3   3   4      383.09      403.11      4.37 o 
   4   3   4      211.86      226.24      4.08 o 
   5   3   4       56.85       63.53      1.98 o 
   6   3   4      177.64      171.23      3.67 o 
   7   3   4       11.12       10.05      2.55 o 
   8   3   4      180.21      158.05      5.98 o 
   9   3   4       70.86       61.07      8.02 o 
   0   4   4       24.58       20.53      1.41 o 
   1   4   4      221.07      221.93      3.06 o 
   2   4   4       75.87       84.16      1.64 o 
   3   4   4      537.41      539.65      5.38 o 
   4   4   4       52.23       56.91      1.81 o 
   5   4   4      109.88      111.09      2.66 o 
   6   4   4      203.03      220.20      5.51 o 
   7   4   4       56.49       68.38      3.61 o 
   8   4   4      174.21      159.90      8.25 o 
   9   4   4       52.97       47.59      6.65 o 
   0   5   4       35.36       35.99      1.93 o 
   1   5   4       10.75       14.33      0.98 o 
   2   5   4      106.46       92.95      1.96 o 
   3   5   4      131.87      129.87      2.24 o 
   4   5   4       46.83       51.99      1.69 o 
   5   5   4       84.76       91.83      2.58 o 
   6   5   4       13.66       16.22      2.17 o 
   7   5   4      265.04      251.24      6.19 o 
   8   5   4       45.73       50.01      4.05 o 
   0   6   4       84.26       87.82      2.63 o 
   1   6   4       11.31       11.15      1.12 o 
   2   6   4       15.90       14.32      1.13 o 
   3   6   4        6.71        6.28      1.08 o 
   4   6   4       72.24       71.58      2.14 o 
   5   6   4      126.72      135.52      3.30 o 
   6   6   4      180.99      200.41      5.82 o 
   7   6   4       26.98       26.19      2.67 o 
   8   6   4       17.23       13.10      3.69 o 
   0   7   4       28.44       22.61      1.65 o 
   1   7   4       54.60       53.22      1.45 o 
   2   7   4       14.90       14.17      1.27 o 
   3   7   4      164.33      150.81      3.01 o 
   4   7   4      258.82      278.44      4.77 o 
   5   7   4      175.42      162.90      4.11 o 
   6   7   4       69.79       71.29      3.46 o 
   7   7   4       49.68       55.23      3.66 o 
   8   7   4       65.71       64.31      7.89 o 
   0   8   4      212.59      194.93      4.28 o 
   1   8   4      492.62      456.34      5.09 o 
   2   8   4       10.43        9.71      1.10 o 
   3   8   4      366.98      352.04      5.41 o 
   4   8   4      295.07      314.34      5.08 o 
   5   8   4      251.72      255.17      5.82 o 
   6   8   4      135.82      134.56      4.78 o 
   7   8   4       51.98       41.54      3.23 o 
   8   8   4       39.32       44.97      4.44 o 
   0   9   4      372.90      366.16      6.28 o 
   1   9   4      250.36      229.96      3.41 o 
   2   9   4      425.29      438.10      5.86 o 
   3   9   4      487.82      457.71      6.67 o 
   4   9   4       14.79       11.47      1.76 o 
   5   9   4       37.47       39.02      3.16 o 
   6   9   4       11.96        8.84      2.65 o 
   7   9   4      149.39      152.45      5.46 o 
   0  10   4      133.59      126.82      3.92 o 
   1  10   4      362.70      352.21      5.12 o 
   2  10   4      205.42      194.18      3.80 o 
   3  10   4       86.56      101.62      3.20 o 
   4  10   4      307.13      317.29      7.72 o 
   5  10   4       11.63       13.80      2.73 o 
   6  10   4      212.67      204.58      6.37 o 
   7  10   4       67.15       61.30      4.54 o 
   0  11   4       95.95       88.83      3.88 o 
   1  11   4       48.00       43.39      2.18 o 
   2  11   4      125.97      132.84      3.34 o 
   3  11   4       12.28        9.42      1.64 o 
   4  11   4      132.88      138.43      4.22 o 
   5  11   4       88.79      103.57      6.08 o 
   6  11   4      121.65      124.91      4.86 o 
   0  12   4       11.48        5.75      2.60 o 
   1  12   4       16.20       12.19      1.87 o 
   2  12   4       26.68       24.49      2.03 o 
   3  12   4       57.52       52.52      2.85 o 
   4  12   4       75.25       71.05      3.62 o 
   5  12   4       21.12       17.18      3.13 o 
   6  12   4       72.40       72.97      7.26 o 
   0  13   4        4.49        9.72      2.81 o 
   1  13   4        6.16        5.99      1.97 o 
   2  13   4       29.05       21.81      2.56 o 
   3  13   4       34.19       43.90      3.22 o 
   4  13   4       11.97       11.56      3.11 o 
   5  13   4        9.68        6.83      4.20 o 
   0  14   4        4.69        5.90      3.01 o 
   1  14   4        4.74        5.94      2.32 o 
   2  14   4       22.61       24.44      3.00 o 
   3  14   4        5.87        6.38      2.72 o 
   4  14   4       11.38       16.32      3.63 o 
   0  15   4        6.19        8.14      3.37 o 
   1  15   4        4.75        6.54      2.70 o 
   2  15   4        0.22       -0.38      2.89 o 
   1   0   5      654.30      607.31      8.63 o 
   2   0   5        0.16        0.15      0.92 o 
   3   0   5        0.36        2.38      1.02 o 
   4   0   5        3.84        4.31      1.03 o 
   5   0   5       42.66       41.63      1.98 o 
   6   0   5       48.92       52.32      3.08 o 
   7   0   5       11.91       12.10      4.73 o 
   8   0   5        0.62       -1.89      4.60 o 
   9   0   5        1.28        9.13      5.48 o 
   0   1   5        1.34        3.78      1.08 o 
   1   1   5      600.06      659.28      6.97 o 
   2   1   5      185.58      178.87      2.40 o 
   3   1   5      196.91      196.57      2.44 o 
   4   1   5      342.20      362.72      4.25 o 
   5   1   5      171.94      198.30      3.15 o 
   6   1   5       15.71       14.63      1.76 o 
   7   1   5        2.33        1.13      2.57 o 
   8   1   5       11.03       14.25      4.62 o 
   9   1   5       14.49       16.50      4.11 o 
   0   2   5     2946.25     3022.14     41.66 o 
   1   2   5      589.16      577.72      5.68 o 
   2   2   5      921.48      932.08      8.94 o 
   3   2   5      115.48      144.94      2.15 o 
   4   2   5      104.89      116.17      2.13 o 
   5   2   5       43.87       43.55      1.68 o 
   6   2   5       99.28      100.74      2.72 o 
   7   2   5        3.60       -2.15      2.20 o 
   8   2   5       82.93       71.05      5.42 o 
   9   2   5       24.92       12.95      6.07 o 
   0   3   5     2332.42     2430.72     31.53 o 
   1   3   5     2281.06     2368.12     22.92 o 
   2   3   5     1320.49     1431.71     13.96 o 
   3   3   5      230.07      246.95      3.18 o 
   4   3   5       25.78       24.57      1.27 o 
   5   3   5       37.12       39.98      1.58 o 
   6   3   5       18.26       19.05      1.97 o 
   7   3   5       22.64       23.23      2.68 o 
   8   3   5       47.00       41.18      3.60 o 
   9   3   5       33.79       28.65      7.00 o 
   0   4   5      189.02      189.89      4.49 o 
   1   4   5      231.43      237.78      3.35 o 
   2   4   5      348.29      326.16      4.12 o 
   3   4   5      433.90      486.08      5.43 o 
   4   4   5       21.50       21.47      1.18 o 
   5   4   5      104.02      101.21      2.68 o 
   6   4   5        8.64        5.46      1.92 o 
   7   4   5       17.43       13.08      2.23 o 
   8   4   5      115.09      106.06      5.23 o 
   0   5   5      529.55      526.73      8.09 o 
   1   5   5      145.39      154.34      2.83 o 
   2   5   5       26.59       27.47      1.28 o 
   3   5   5      185.71      196.69      2.92 o 
   4   5   5       69.58       75.08      2.02 o 
   5   5   5      173.23      184.35      3.80 o 
   6   5   5       22.38       13.82      2.29 o 
   7   5   5        4.28        4.32      2.28 o 
   8   5   5       66.19       59.69      4.43 o 
   0   6   5       60.15       52.94      2.36 o 
   1   6   5      207.26      183.00      2.88 o 
   2   6   5       69.43       70.44      1.94 o 
   3   6   5       72.71       69.50      2.02 o 
   4   6   5      291.33      303.74      4.73 o 
   5   6   5       17.94       20.48      1.93 o 
   6   6   5       89.14       95.84      4.03 o 
   7   6   5       14.07       16.63      2.60 o 
   8   6   5       27.73       25.89      3.90 o 
   0   7   5      408.76      406.30      6.87 o 
   1   7   5       16.80       17.57      1.16 o 
   2   7   5       25.62       26.74      1.54 o 
   3   7   5      161.87      159.46      3.34 o 
   4   7   5      233.06      225.06      4.28 o 
   5   7   5      126.28      121.26      3.68 o 
   6   7   5      230.45      241.76      6.46 o 
   7   7   5        6.70        5.10      2.53 o 
   8   7   5        1.89        0.15      2.85 o 
   0   8   5      252.44      264.97      5.25 o 
   1   8   5      152.81      146.77      2.66 o 
   2   8   5      638.29      609.80      7.53 o 
   3   8   5      515.48      522.23      7.31 o 
   4   8   5      150.02      155.79      3.95 o 
   5   8   5       61.21       63.15      3.17 o 
   6   8   5        5.32       -0.20      2.82 o 
   7   8   5        5.40        3.30      2.64 o 
   0   9   5       82.57       86.36      3.50 o 
   1   9   5      292.09      305.12      4.24 o 
   2   9   5     1680.73     1674.95     18.12 o 
   3   9   5      494.12      501.98      7.25 o 
   4   9   5       36.40       38.10      2.42 o 
   5   9   5       14.21       16.00      2.66 o 
   6   9   5        1.18        0.37      2.49 o 
   7   9   5        8.88        3.69      2.95 o 
   0  10   5      905.00      860.03     13.36 o 
   1  10   5       52.28       55.23      2.03 o 
   2  10   5      636.83      628.27      8.25 o 
   3  10   5       40.19       39.99      2.25 o 
   4  10   5      253.10      264.40      5.49 o 
   5  10   5      126.49      118.96      4.89 o 
   6  10   5        8.05        5.66      2.83 o 
   7  10   5        0.21        4.88      4.37 o 
   0  11   5      214.65      221.93      5.34 o 
   1  11   5      161.15      162.32      3.59 o 
   2  11   5       11.14       10.81      1.71 o 
   3  11   5       12.97        8.74      1.99 o 
   4  11   5      237.43      253.38      5.57 o 
   5  11   5       16.29       15.48      2.77 o 
   6  11   5      128.21      126.86      6.94 o 
   0  12   5       59.59       54.72      3.48 o 
   1  12   5      119.38      117.21      3.44 o 
   2  12   5       12.53       11.16      1.87 o 
   3  12   5      100.16      100.93      3.83 o 
   4  12   5       63.91       62.22      4.72 o 
   5  12   5       14.31       20.13      3.26 o 
   0  13   5       16.03       25.33      3.29 o 
   1  13   5       26.91       28.96      2.36 o 
   2  13   5       33.76       36.71      2.59 o 
   3  13   5       39.05       44.08      3.26 o 
   4  13   5       15.79       11.92      3.20 o 
   5  13   5       22.95       21.96      4.70 o 
   0  14   5        0.03        2.23      2.98 o 
   1  14   5        3.06        2.80      2.33 o 
   2  14   5       14.64       12.91      2.87 o 
   3  14   5       17.28       27.63      3.33 o 
   0  15   5      107.77      127.98      6.81 o 
   1  15   5       82.13      117.87      4.44 o 
   2  15   5       16.55       17.16      3.40 o 
   0   0   6      563.27      504.09     11.36 o 
   1   0   6      449.00      386.83      6.38 o 
   2   0   6      113.65      131.82      2.90 o 
   3   0   6      329.40      343.63      5.65 o 
   4   0   6       67.44       77.32      2.47 o 
   5   0   6      155.86      168.60      4.17 o 
   6   0   6        5.13        5.09      2.08 o 
   7   0   6       19.97       19.96      2.98 o 
   8   0   6        1.30        4.61      5.14 o 
   9   0   6        9.45        4.74      4.01 o 
   0   1   6       27.40       24.25      1.94 o 
   1   1   6      367.46      358.52      4.60 o 
   2   1   6       75.17       88.70      2.05 o 
   3   1   6      365.63      361.08      3.96 o 
   4   1   6      117.37      123.60      2.14 o 
   5   1   6        8.20       10.01      1.20 o 
   6   1   6        0.90        0.32      1.68 o 
   7   1   6        1.39        0.10      1.74 o 
   8   1   6       12.44        7.21      3.37 o 
   9   1   6        6.95        7.60      4.13 o 
   0   2   6      101.43      116.13      4.00 o 
   1   2   6      688.77      661.30      8.21 o 
   2   2   6      891.78     1006.01     11.02 o 
   3   2   6     1404.50     1452.59     14.47 o 
   4   2   6      296.43      293.15      4.29 o 
   5   2   6       14.90       16.11      1.38 o 
   6   2   6        8.84        6.40      2.06 o 
   7   2   6        1.76        1.90      2.42 o 
   8   2   6       31.94       27.85      3.33 o 
   0   3   6     4280.32     4681.83     79.54 o 
   1   3   6     2138.81     2336.06     26.09 o 
   2   3   6      837.87      930.43     10.32 o 
   3   3   6      386.15      412.24      4.75 o 
   4   3   6       69.32       85.51      1.99 o 
   5   3   6       24.31       21.27      1.57 o 
   6   3   6        3.83        3.01      2.02 o 
   7   3   6       13.68       11.57      2.81 o 
   8   3   6       16.28       12.79      3.04 o 
   0   4   6       62.19       78.20      3.22 o 
   1   4   6      106.22      104.38      2.33 o 
   2   4   6      562.41      614.41      7.78 o 
   3   4   6      113.16      124.64      2.59 o 
   4   4   6      198.41      199.44      3.33 o 
   5   4   6        2.39        2.25      1.35 o 
   6   4   6       20.23       21.99      2.40 o 
   7   4   6       12.24        7.53      2.65 o 
   8   4   6        6.85        7.51      3.19 o 
   0   5   6        0.01       -0.89      1.36 o 
   1   5   6      227.19      230.38      3.78 o 
   2   5   6      460.37      450.77      6.40 o 
   3   5   6       28.71       38.47      1.90 o 
   4   5   6       40.66       44.91      2.70 o 
   5   5   6      107.78      113.94      3.71 o 
   6   5   6       91.01       94.64      3.92 o 
   7   5   6       25.69       18.61      2.64 o 
   8   5   6        9.73        6.02      2.81 o 
   0   6   6       15.31       17.17      2.33 o 
   1   6   6       22.20       26.62      1.46 o 
   2   6   6      120.46      123.87      2.75 o 
   3   6   6      159.02      166.19      3.33 o 
   4   6   6       36.52       36.01      2.05 o 
   5   6   6      116.06      119.18      3.75 o 
   6   6   6       28.33       29.26      2.85 o 
   7   6   6        2.20        1.58      2.43 o 
   8   6   6        4.91        2.96      2.85 o 
   0   7   6       76.40       81.11      2.78 o 
   1   7   6      225.04      205.60      3.25 o 
   2   7   6      598.23      581.00      7.45 o 
   3   7   6       99.57       98.40      2.61 o 
   4   7   6       19.31       14.33      1.79 o 
   5   7   6       45.61       47.58      2.93 o 
   6   7   6       81.62       78.53      4.01 o 
   7   7   6        2.15        1.11      2.52 o 
   8   7   6        0.85       -1.60      4.22 o 
   0   8   6      557.10      507.87     10.58 o 
   1   8   6      129.91      133.72      2.61 o 
   2   8   6      966.13      962.20     11.54 o 
   3   8   6       15.87       18.22      1.65 o 
   4   8   6      386.85      378.52      6.51 o 
   5   8   6       25.20       20.29      2.52 o 
   6   8   6        4.21        1.24      2.73 o 
   7   8   6        0.12        0.57      2.69 o 
   0   9   6     6317.34     6147.44     82.52 o 
   1   9   6     1676.62     1649.36     16.66 o 
   2   9   6      105.62      104.97      2.97 o 
   3   9   6       48.28       55.07      2.43 o 
   4   9   6      220.50      232.77      5.39 o 
   5   9   6       61.84       62.31      4.58 o 
   6   9   6        4.26        3.96      2.81 o 
   7   9   6        1.17        2.25      2.92 o 
   0  10   6      135.21      150.58      4.32 o 
   1  10   6      274.53      283.82      4.39 o 
   2  10   6      646.33      651.59      8.22 o 
   3  10   6      276.85      284.11      5.21 o 
   4  10   6      168.66      171.43      4.57 o 
   5  10   6       16.47       13.47      2.91 o 
   6  10   6        8.58        7.98      3.08 o 
   0  11   6      107.05      104.82      4.65 o 
   1  11   6      106.70      100.72      2.98 o 
   2  11   6      185.50      192.80      4.07 o 
   3  11   6      119.60      129.63      3.98 o 
   4  11   6        1.51       -2.21      2.21 o 
   5  11   6       26.93       26.00      3.12 o 
   6  11   6       12.24       12.56      4.06 o 
   0  12   6        2.65        4.36      2.42 o 
   1  12   6        4.87        4.66      1.73 o 
   2  12   6        9.02       10.28      2.12 o 
   3  12   6        7.66        9.67      2.35 o 
   4  12   6       61.28       61.82      4.08 o 
   5  12   6       11.41       12.23      3.38 o 
   0  13   6        0.80        2.15      2.59 o 
   1  13   6       19.56       20.47      2.39 o 
   2  13   6       50.16       48.62      3.03 o 
   3  13   6       36.86       43.47      4.23 o 
   4  13   6       16.47       12.33      3.55 o 
   0  14   6        0.21        7.90      3.64 o 
   1  14   6        2.47        4.96      2.44 o 
   2  14   6        8.79        6.25      2.61 o 
   3  14   6       14.59       20.52      3.32 o 
   0  15   6        2.82        1.08      4.55 o 
   1  15   6       89.36      121.02      5.09 o 
   1   0   7      413.29      377.75      7.50 o 
   2   0   7      195.37      209.26      4.41 o 
   3   0   7      104.79      125.62      3.93 o 
   4   0   7       14.46       12.51      1.80 o 
   5   0   7        9.03       12.11      1.83 o 
   6   0   7        0.37        0.94      2.04 o 
   7   0   7       80.55       79.36      4.78 o 
   8   0   7        0.30        2.97      3.52 o 
   0   1   7       74.89       55.11      3.62 o 
   1   1   7      676.02      665.41      8.78 o 
   2   1   7       85.33       79.59      1.99 o 
   3   1   7      437.60      429.14      5.48 o 
   4   1   7       50.25       51.72      1.68 o 
   5   1   7      155.56      164.04      3.23 o 
   6   1   7        6.56        3.20      1.42 o 
   7   1   7       12.71       10.08      2.13 o 
   8   1   7        2.69        0.30      3.41 o 
   0   2   7        4.77       11.38      2.17 o 
   1   2   7     1361.60     1465.03     19.48 o 
   2   2   7      150.38      162.24      3.03 o 
   3   2   7      326.01      334.36      4.80 o 
   4   2   7       28.79       28.09      1.49 o 
   5   2   7       12.26        8.84      1.31 o 
   6   2   7       13.74       15.87      2.38 o 
   7   2   7       91.03       97.20      4.17 o 
   8   2   7        6.12        7.66      3.06 o 
   0   3   7      477.17      502.94     10.17 o 
   1   3   7      725.62      782.29     10.56 o 
   2   3   7      443.21      471.14      6.29 o 
   3   3   7       18.57       12.68      1.28 o 
   4   3   7       13.87       13.07      1.21 o 
   5   3   7       58.41       65.85      2.33 o 
   6   3   7       10.79        7.02      2.31 o 
   7   3   7       16.05       19.48      2.70 o 
   8   3   7        8.16        7.38      3.12 o 
   0   4   7     1010.76     1146.82     20.94 o 
   1   4   7      570.64      647.80      8.47 o 
   2   4   7      392.19      428.51      6.17 o 
   3   4   7       64.06       62.88      1.94 o 
   4   4   7       30.03       30.24      1.76 o 
   5   4   7        0.56       -0.12      1.53 o 
   6   4   7       52.55       60.27      3.59 o 
   7   4   7        0.29        1.94      2.33 o 
   8   4   7       20.89       30.28      3.26 o 
   0   5   7        0.43        0.00      1.39 o 
   1   5   7       64.12       76.64      2.14 o 
   2   5   7       54.07       64.91      2.19 o 
   3   5   7        1.70       -0.05      1.15 o 
   4   5   7      271.12      273.62      5.53 o 
   5   5   7       57.20       59.23      2.71 o 
   6   5   7      103.08      101.06      4.26 o 
   7   5   7       39.87       39.43      3.25 o 
   8   5   7       28.04       30.65      5.10 o 
   0   6   7       43.37       41.71      2.29 o 
   1   6   7       65.21       54.93      2.04 o 
   2   6   7       18.36       14.56      1.47 o 
   3   6   7       73.53       68.50      2.39 o 
   4   6   7      247.17      261.20      4.65 o 
   5   6   7       50.34       46.31      2.69 o 
   6   6   7       32.54       30.85      3.46 o 
   7   6   7       58.97       56.12      6.20 o 
   8   6   7        6.59        7.40      3.37 o 
   0   7   7       52.17       44.50      3.11 o 
   1   7   7       28.71       30.95      1.71 o 
   2   7   7      238.55      239.49      4.52 o 
   3   7   7      131.11      133.96      3.42 o 
   4   7   7      481.02      486.11      7.68 o 
   5   7   7       39.87       41.68      3.23 o 
   6   7   7       95.86      108.22      4.75 o 
   7   7   7       25.40       20.56      3.12 o 
   0   8   7      541.63      542.87      9.84 o 
   1   8   7      175.10      170.72      3.32 o 
   2   8   7     1150.72     1129.78     13.37 o 
   3   8   7       64.74       68.63      2.94 o 
   4   8   7      204.15      206.92      5.26 o 
   5   8   7        7.37        8.04      3.77 o 
   6   8   7       12.98       10.54      2.86 o 
   7   8   7       29.04       35.27      3.61 o 
   0   9   7       16.37       17.55      2.15 o 
   1   9   7      187.77      189.19      3.86 o 
   2   9   7      532.24      529.68      7.35 o 
   3   9   7       20.51       19.07      1.91 o 
   4   9   7       35.10       35.59      3.54 o 
   5   9   7       40.79       32.13      4.55 o 
   6   9   7       25.57       27.84      3.50 o 
   7   9   7        0.35        1.91      3.58 o 
   0  10   7      117.36      107.19      4.05 o 
   1  10   7      249.63      262.19      4.78 o 
   2  10   7      541.96      557.69      7.92 o 
   3  10   7      452.02      481.30      7.36 o 
   4  10   7      107.10      106.30      4.28 o 
   5  10   7       27.23       19.97      3.29 o 
   6  10   7        2.26        4.67      3.40 o 
   0  11   7        2.72        0.74      2.92 o 
   1  11   7      229.08      233.11      4.36 o 
   2  11   7      142.45      144.37      3.80 o 
   3  11   7      172.94      185.04      4.72 o 
   4  11   7      128.53      133.01      4.67 o 
   5  11   7       53.12       58.50      4.29 o 
   6  11   7       38.21       48.38     10.16 o 
   0  12   7       25.42       25.35      3.00 o 
   1  12   7       50.69       54.57      2.70 o 
   2  12   7       51.85       53.68      3.24 o 
   3  12   7       14.16       10.05      2.44 o 
   4  12   7       30.32       27.76      3.48 o 
   5  12   7      136.41      150.13      6.35 o 
   0  13   7        6.28        8.91      2.82 o 
   1  13   7       30.79       36.93      2.85 o 
   2  13   7       13.03       12.86      2.63 o 
   3  13   7        1.57        2.28      2.81 o 
   4  13   7       43.29       48.78      4.35 o 
   0  14   7       43.61       47.22      4.87 o 
   1  14   7      103.02      126.57      4.43 o 
   2  14   7        1.96        3.73      2.75 o 
   3  14   7        3.32        8.60      3.42 o 
   0   0   8      312.36      294.43     11.52 o 
   1   0   8      431.96      393.26      8.68 o 
   2   0   8       75.59       65.59      2.70 o 
   3   0   8        2.64        5.52      1.38 o 
   4   0   8       43.39       44.94      2.81 o 
   5   0   8      238.79      236.10      6.05 o 
   6   0   8       34.80       33.64      3.01 o 
   7   0   8      339.32      329.25     30.45 o 
   8   0   8        1.61        1.33      3.28 o 
   0   1   8       18.00       22.24      2.22 o 
   1   1   8       62.43       65.66      2.52 o 
   2   1   8       31.11       25.24      1.46 o 
   3   1   8      238.47      260.17      4.40 o 
   4   1   8      165.53      176.88      3.62 o 
   5   1   8      173.90      193.39      3.45 o 
   6   1   8       35.51       36.95      2.20 o 
   7   1   8       20.63       20.12      3.19 o 
   8   1   8        9.20        9.11      3.56 o 
   0   2   8       97.70      119.00      4.85 o 
   1   2   8      158.29      178.29      4.35 o 
   2   2   8      246.57      253.10      4.69 o 
   3   2   8      129.05      152.83      3.34 o 
   4   2   8       10.40        9.62      1.33 o 
   5   2   8      397.52      426.60      6.91 o 
   6   2   8      104.83      104.42      4.41 o 
   7   2   8      158.80      170.92      5.73 o 
   8   2   8       39.85       38.47      3.67 o 
   0   3   8      299.80      304.95     11.36 o 
   1   3   8      240.95      269.38      4.68 o 
   2   3   8       80.90       89.26      2.62 o 
   3   3   8        9.66        9.69      1.46 o 
   4   3   8       49.18       58.44      2.13 o 
   5   3   8        0.59       -1.59      1.59 o 
   6   3   8       31.99       30.26      3.00 o 
   7   3   8      128.22      129.19      7.35 o 
   8   3   8       13.56       13.69      4.15 o 
   0   4   8      134.20      146.17      4.71 o 
   1   4   8       17.70       11.30      1.30 o 
   2   4   8       51.36       49.75      2.28 o 
   3   4   8      130.72      136.33      3.27 o 
   4   4   8       57.55       53.58      2.27 o 
   5   4   8       29.67       27.63      2.26 o 
   6   4   8       67.62       73.35      4.06 o 
   7   4   8        9.56        8.32      2.80 o 
   8   4   8      174.98      179.82      6.50 o 
   0   5   8       20.80       20.45      2.04 o 
   1   5   8       46.47       52.05      1.90 o 
   2   5   8       59.52       69.78      2.40 o 
   3   5   8       75.61       83.47      2.68 o 
   4   5   8      332.52      321.84      6.94 o 
   5   5   8        2.67        3.81      2.16 o 
   6   5   8       23.23       24.63      4.40 o 
   7   5   8       24.67       26.48      3.13 o 
   8   5   8       62.95       55.02      4.16 o 
   0   6   8        0.26       -0.93      1.54 o 
   1   6   8       22.68       17.11      1.41 o 
   2   6   8        3.79        3.72      1.56 o 
   3   6   8       46.93       46.99      2.21 o 
   4   6   8       57.12       64.05      2.65 o 
   5   6   8       62.08       70.93      3.81 o 
   6   6   8      249.28      269.59      7.23 o 
   7   6   8       32.67       31.46      3.41 o 
   0   7   8        0.48       -1.14      1.66 o 
   1   7   8       20.55       22.69      1.68 o 
   2   7   8      168.82      158.10      3.78 o 
   3   7   8       47.91       42.46      2.23 o 
   4   7   8      516.52      531.96      7.90 o 
   5   7   8       84.40       81.31      4.22 o 
   6   7   8       92.30       97.02      4.68 o 
   7   7   8        1.44       -0.04      2.89 o 
   0   8   8      792.70      768.11     17.38 o 
   1   8   8       27.77       25.59      1.86 o 
   2   8   8      336.35      343.36      5.95 o 
   3   8   8       16.38       16.49      2.70 o 
   4   8   8      331.00      353.90      6.89 o 
   5   8   8       25.45       24.68      3.19 o 
   6   8   8      141.74      144.94      5.81 o 
   7   8   8        0.15       -2.42      3.12 o 
   0   9   8      181.34      178.34      5.18 o 
   1   9   8      197.26      180.15      4.07 o 
   2   9   8      216.38      224.49      4.58 o 
   3   9   8       64.68       69.21      2.91 o 
   4   9   8        0.50       -1.56      2.35 o 
   5   9   8       48.42       54.10      7.22 o 
   6   9   8        2.64        2.43      2.99 o 
   0  10   8      458.80      443.32      9.91 o 
   1  10   8       96.61      102.62      3.33 o 
   2  10   8      214.03      216.87      4.70 o 
   3  10   8       26.91       24.07      2.33 o 
   4  10   8       87.12       89.37      4.76 o 
   5  10   8       70.98       77.50      4.72 o 
   6  10   8       98.45      105.50      6.58 o 
   0  11   8       36.64       27.98      3.32 o 
   1  11   8       29.17       28.80      2.41 o 
   2  11   8       30.87       29.55      2.39 o 
   3  11   8       78.80       81.20      3.59 o 
   4  11   8      234.59      235.31      7.35 o 
   5  11   8       94.97       95.87      6.69 o 
   0  12   8        3.29        2.19      2.85 o 
   1  12   8       61.14       57.53      2.85 o 
   2  12   8        5.09        4.39      2.05 o 
   3  12   8       19.57       18.60      3.01 o 
   4  12   8       16.71        5.57      3.57 o 
   0  13   8       27.45       18.72      4.08 o 
   1  13   8        0.35        0.26      2.19 o 
   2  13   8        9.32        9.80      2.65 o 
   3  13   8       80.55       95.09      5.00 o 
   0  14   8        0.41        0.90      3.67 o 
   1  14   8       21.18       15.20      3.08 o 
   2  14   8        2.87       -1.32      2.93 o 
   1   0   9      504.96      469.05     11.34 o 
   2   0   9       16.77       16.83      1.90 o 
   3   0   9      272.69      264.55      6.97 o 
   4   0   9      117.44      123.34      4.83 o 
   5   0   9        8.22        6.78      3.38 o 
   6   0   9       48.19       41.92      3.99 o 
   7   0   9       25.59       20.47      4.51 o 
   8   0   9        6.04       -2.46      3.50 o 
   0   1   9        4.28        5.20      1.88 o 
   1   1   9        5.93        4.56      1.44 o 
   2   1   9       80.43       84.46      2.44 o 
   3   1   9      391.42      404.99      6.22 o 
   4   1   9       66.42       61.14      2.84 o 
   5   1   9      764.97      765.70     12.68 o 
   6   1   9       57.74       58.79      3.31 o 
   7   1   9      124.76      118.77      5.73 o 
   8   1   9       29.28       24.13      3.65 o 
   0   2   9        6.63        5.74      2.20 o 
   1   2   9       23.32       23.13      1.76 o 
   2   2   9      168.20      172.38      3.53 o 
   3   2   9      333.99      377.79      6.41 o 
   4   2   9      118.05      114.23      3.77 o 
   5   2   9      112.73      115.19      5.14 o 
   6   2   9       45.70       50.89      3.46 o 
   7   2   9      195.29      197.14      7.61 o 
   8   2   9       64.82       57.34      4.37 o 
   0   3   9        1.99        5.17      2.26 o 
   1   3   9        3.45        2.68      1.25 o 
   2   3   9       26.39       29.59      1.80 o 
   3   3   9       29.82       32.26      2.44 o 
   4   3   9       67.46       73.03      2.64 o 
   5   3   9       58.84       50.24      4.67 o 
   6   3   9       62.58       66.91      4.00 o 
   7   3   9       22.32       24.65      3.22 o 
   8   3   9      113.41      123.41      8.04 o 
   0   4   9        0.07       -2.00      2.00 o 
   1   4   9        4.12        4.46      1.28 o 
   2   4   9      218.87      215.09      4.11 o 
   3   4   9       75.65       83.47      2.72 o 
   4   4   9      107.38      110.47      3.29 o 
   5   4   9      140.30      143.20      5.41 o 
   6   4   9      127.16      138.07      6.92 o 
   7   4   9       12.50       10.75      3.02 o 
   8   4   9        1.41        3.73      3.08 o 
   0   5   9       45.84       38.16      2.56 o 
   1   5   9       10.66       10.57      1.43 o 
   2   5   9        0.54        0.00      1.41 o 
   3   5   9       19.02       26.14      1.92 o 
   4   5   9       37.83       40.34      2.43 o 
   5   5   9        2.77        5.40      2.66 o 
   6   5   9       61.36       64.97      4.20 o 
   7   5   9       92.89       99.81      6.25 o 
   0   6   9        0.53       -1.00      2.07 o 
   1   6   9       36.48       33.37      1.73 o 
   2   6   9       54.40       40.38      2.34 o 
   3   6   9       37.81       35.70      2.04 o 
   4   6   9       21.61       18.96      2.03 o 
   5   6   9       23.40       19.32      2.95 o 
   6   6   9      411.92      420.26      9.61 o 
   7   6   9      114.96      107.79      6.50 o 
   0   7   9        7.49        1.75      2.57 o 
   1   7   9       67.74       63.43      3.13 o 
   2   7   9       61.13       57.05      2.55 o 
   3   7   9       36.50       38.15      2.26 o 
   4   7   9      365.23      366.29      6.56 o 
   5   7   9       16.97       21.50      3.12 o 
   6   7   9      215.43      220.77      6.91 o 
   7   7   9        8.07       12.86      3.46 o 
   0   8   9        0.12       -2.19      2.19 o 
   1   8   9        0.83        3.85      1.55 o 
   2   8   9      162.46      150.15      3.98 o 
   3   8   9       22.56       26.27      2.18 o 
   4   8   9      143.22      147.16      4.75 o 
   5   8   9       10.08       11.79      3.00 o 
   6   8   9       22.55       20.70      3.46 o 
   0   9   9        2.48        4.65      2.47 o 
   1   9   9        9.14        9.46      1.83 o 
   2   9   9       58.42       57.13      2.63 o 
   3   9   9        0.45       -0.40      1.98 o 
   4   9   9        1.24        3.11      2.52 o 
   5   9   9        8.69        4.66      3.05 o 
   6   9   9       43.54       48.70      4.87 o 
   0  10   9        5.14        5.53      2.72 o 
   1  10   9       16.18       15.08      2.07 o 
   2  10   9       74.49       79.40      3.15 o 
   3  10   9       66.26       74.21      3.26 o 
   4  10   9       89.41       90.28      5.23 o 
   5  10   9       43.94       50.61      4.66 o 
   0  11   9        2.99        2.88      2.76 o 
   1  11   9        6.28        5.55      2.01 o 
   2  11   9       51.38       45.44      3.52 o 
   3  11   9       38.21       37.85      2.92 o 
   4  11   9      194.35      206.80      7.05 o 
   5  11   9      108.91      111.37      6.13 o 
   0  12   9        6.85        4.89      3.07 o 
   1  12   9       33.25       32.56      2.66 o 
   2  12   9       20.43       22.59      2.85 o 
   3  12   9       45.03       49.00      3.66 o 
   4  12   9        2.76        6.61      3.70 o 
   0  13   9        2.50       -3.47      3.47 o 
   1  13   9        7.02        4.11      2.60 o 
   2  13   9        5.59        2.24      2.94 o 
   3  13   9        3.18        4.43      3.52 o 
   0  14   9        3.06        7.08      4.64 o 
   1  14   9        6.34        1.76      3.77 o 
   0   0  10       76.48       63.52      5.51 o 
   1   0  10      930.92      871.06     19.25 o 
   2   0  10        6.66        9.35      2.31 o 
   3   0  10      721.93      687.43     12.66 o 
   4   0  10      124.14      118.50      4.08 o 
   5   0  10      282.07      283.10      8.30 o 
   6   0  10       97.70       98.65      8.57 o 
   7   0  10       75.78       74.94      5.79 o 
   8   0  10        4.59       -0.21      4.52 o 
   0   1  10        7.85        6.43      2.35 o 
   1   1  10      346.95      305.11      5.74 o 
   2   1  10      113.32      127.44      3.12 o 
   3   1  10      540.56      554.28      8.16 o 
   4   1  10      115.99      121.44      3.37 o 
   5   1  10      331.58      335.26      7.31 o 
   6   1  10       57.47       56.39      3.72 o 
   7   1  10      229.81      215.94      9.12 o 
   8   1  10        5.58       -1.04      2.88 o 
   0   2  10      195.54      182.94      5.70 o 
   1   2  10       45.04       35.80      2.32 o 
   2   2  10       90.58       84.04      2.59 o 
   3   2  10      113.05      112.95      3.37 o 
   4   2  10       70.61       74.11      2.84 o 
   5   2  10      139.88      146.27      5.47 o 
   6   2  10       78.20       74.06      4.16 o 
   7   2  10       76.00       73.82      4.92 o 
   0   3  10        5.95        3.64      2.39 o 
   1   3  10       65.35       64.80      2.36 o 
   2   3  10       64.90       65.77      2.66 o 
   3   3  10        1.69        2.84      1.61 o 
   4   3  10      121.18      126.47      4.04 o 
   5   3  10       64.60       63.04      3.96 o 
   6   3  10       75.05       83.11      4.48 o 
   7   3  10        5.94        3.25      3.23 o 
   0   4  10        4.06        0.37      2.04 o 
   1   4  10        2.26        0.44      1.33 o 
   2   4  10       20.65       19.61      1.93 o 
   3   4  10       54.94       56.14      2.62 o 
   4   4  10        4.75        4.43      1.76 o 
   5   4  10        2.07       -0.56      2.90 o 
   6   4  10       90.06       72.92      4.42 o 
   7   4  10      128.49      117.58      6.13 o 
   0   5  10       15.12       25.73      2.43 o 
   1   5  10        7.87        2.85      1.43 o 
   2   5  10       41.10       29.97      2.00 o 
   3   5  10       18.86        9.00      1.75 o 
   4   5  10        8.85        3.84      1.80 o 
   5   5  10      107.75      108.98      5.88 o 
   6   5  10       46.53       46.50      3.97 o 
   7   5  10       56.40       54.01      4.05 o 
   0   6  10        4.88        1.95      1.87 o 
   1   6  10       16.10       11.60      1.59 o 
   2   6  10       29.93       27.15      2.13 o 
   3   6  10       39.29       33.61      2.29 o 
   4   6  10      132.83      111.13      4.71 o 
   5   6  10       29.94       34.73      5.87 o 
   6   6  10       24.40       30.99      3.58 o 
   7   6  10       35.76       35.64      4.04 o 
   0   7  10       24.93       24.04      2.46 o 
   1   7  10       31.62       28.39      1.94 o 
   2   7  10      218.62      201.18      4.49 o 
   3   7  10        5.28        3.88      1.67 o 
   4   7  10      137.63      140.29      4.41 o 
   5   7  10       20.93       20.35      3.47 o 
   6   7  10      180.45      186.56      6.68 o 
   0   8  10      101.56       93.17      4.42 o 
   1   8  10       25.09       16.29      1.95 o 
   2   8  10       16.24       10.58      1.99 o 
   3   8  10       38.71       43.78      2.76 o 
   4   8  10        5.63        7.13      2.42 o 
   5   8  10       28.99       27.00      3.83 o 
   6   8  10       21.92       31.15      4.55 o 
   0   9  10       49.39       61.34      6.14 o 
   1   9  10       21.10       19.44      2.12 o 
   2   9  10        4.93        6.55      1.93 o 
   3   9  10       70.05       66.09      3.29 o 
   4   9  10        2.24       -0.70      2.64 o 
   5   9  10        5.05        4.49      3.42 o 
   6   9  10       59.53       51.27      4.82 o 
   0  10  10       21.20       15.57      3.08 o 
   1  10  10       10.58       12.14      2.12 o 
   2  10  10        3.75        1.66      1.94 o 
   3  10  10       18.34       16.96      2.41 o 
   4  10  10        2.94        5.39      3.14 o 
   5  10  10        3.00        4.46      3.69 o 
   0  11  10       19.83       18.31      3.32 o 
   1  11  10       35.78       35.84      2.63 o 
   2  11  10       63.94       76.08      3.48 o 
   3  11  10       15.97       12.88      2.76 o 
   4  11  10       93.49      102.45      5.95 o 
   0  12  10       19.84       18.07      3.92 o 
   1  12  10       33.04       30.30      2.90 o 
   2  12  10       17.25       16.74      2.85 o 
   3  12  10       43.09       48.36      4.42 o 
   0  13  10        4.96        4.93      4.39 o 
   1  13  10       11.50       13.33      3.33 o 
   2  13  10       17.29       11.57      4.36 o 
   1   0  11     1290.48     1315.07     27.94 o 
   2   0  11     1054.06     1043.93     19.99 o 
   3   0  11     1148.07     1143.76     19.89 o 
   4   0  11       32.02       29.38      3.11 o 
   5   0  11        0.23       -2.58      2.58 o 
   6   0  11        2.55        1.64      3.65 o 
   7   0  11       15.76        6.33      4.93 o 
   0   1  11     1217.99     1218.20     26.13 o 
   1   1  11      113.90      109.61      4.20 o 
   2   1  11      181.71      168.44      3.65 o 
   3   1  11      440.57      459.50      6.92 o 
   4   1  11      124.73      132.35      4.46 o 
   5   1  11       84.10       83.19      4.36 o 
   6   1  11       40.55       36.75      4.12 o 
   7   1  11        2.65       -0.52      2.95 o 
   0   2  11      232.74      233.52      8.03 o 
   1   2  11      155.02      148.68      4.07 o 
   2   2  11       74.29       81.10      2.70 o 
   3   2  11      194.79      199.27      4.62 o 
   4   2  11      166.68      177.53      5.17 o 
   5   2  11      146.89      151.94      5.80 o 
   6   2  11      129.62      142.87      8.31 o 
   7   2  11        3.59        3.13      3.78 o 
   0   3  11        0.11       -2.16      2.16 o 
   1   3  11      134.22      134.77      3.85 o 
   2   3  11       16.56       16.88      1.98 o 
   3   3  11      126.07      127.39      3.76 o 
   4   3  11       85.03       90.05      3.46 o 
   5   3  11       12.41       10.93      3.41 o 
   6   3  11       22.11       23.60      3.37 o 
   7   3  11       27.42       23.03      3.93 o 
   0   4  11      123.57      107.14      4.63 o 
   1   4  11       13.16       16.97      1.76 o 
   2   4  11       27.50       27.03      2.61 o 
   3   4  11       87.64       89.35      3.26 o 
   4   4  11       20.36       27.01      2.47 o 
   5   4  11       39.22       38.35      4.22 o 
   6   4  11        2.38       -1.68      2.94 o 
   7   4  11       29.60       26.65      4.11 o 
   0   5  11       58.06       61.99      4.14 o 
   1   5  11        8.23        8.59      1.65 o 
   2   5  11        8.81        4.66      1.67 o 
   3   5  11       43.85       38.26      2.40 o 
   4   5  11       66.62       66.76      3.29 o 
   5   5  11       70.76       57.61      6.58 o 
   6   5  11        9.18        6.33      3.17 o 
   7   5  11       34.34       29.83      5.67 o 
   0   6  11      555.21      475.69      9.78 o 
   1   6  11       46.82       49.42      2.38 o 
   2   6  11       86.70       75.27      2.93 o 
   3   6  11       61.54       45.26      2.70 o 
   4   6  11       47.69       44.05      3.42 o 
   5   6  11       22.56       22.47      3.88 o 
   6   6  11        8.70        5.41      3.34 o 
   0   7  11      214.19      183.59      5.45 o 
   1   7  11       75.63       71.10      2.80 o 
   2   7  11      131.74      122.67      3.72 o 
   3   7  11        1.10       -1.34      1.83 o 
   4   7  11       14.54       14.90      2.61 o 
   5   7  11       12.69        8.57      3.41 o 
   6   7  11       20.84       14.25      3.71 o 
   0   8  11        8.68        7.46      2.62 o 
   1   8  11       20.99       16.42      2.02 o 
   2   8  11       42.07       39.45      2.73 o 
   3   8  11       59.70       54.99      3.11 o 
   4   8  11       40.83       42.02      3.58 o 
   5   8  11       18.57       22.29      4.32 o 
   6   8  11        8.56        2.71      3.58 o 
   0   9  11        5.67        5.78      2.72 o 
   1   9  11       26.02       21.79      2.25 o 
   2   9  11        3.62        4.91      2.00 o 
   3   9  11        2.65        1.02      2.22 o 
   4   9  11        4.07        0.21      3.02 o 
   5   9  11        4.05        0.37      3.82 o 
   0  10  11        6.61        7.57      2.95 o 
   1  10  11       13.06       16.79      2.27 o 
   2  10  11       32.28       28.50      2.55 o 
   3  10  11        8.21        6.22      2.46 o 
   4  10  11       46.25       50.90      4.85 o 
   0  11  11      112.28      132.41      5.98 o 
   1  11  11        6.67        9.17      2.40 o 
   2  11  11       58.67       66.47      4.48 o 
   3  11  11        6.81        7.62      2.93 o 
   4  11  11       17.48       14.96      4.64 o 
   0  12  11      156.30      191.60      8.93 o 
   1  12  11       72.49       88.55      4.14 o 
   2  12  11       88.65      107.48      5.56 o 
   3  12  11       47.89       60.74      6.47 o 
   0  13  11       73.35       79.26      6.86 o 
   0   0  12     1816.82     1749.62     51.63 o 
   1   0  12     2384.76     2297.65     46.97 o 
   2   0  12      388.90      390.73      9.33 o 
   3   0  12      249.34      268.92      7.31 o 
   4   0  12      443.70      471.54     12.05 o 
   5   0  12        2.05        1.61      3.67 o 
   6   0  12        0.05       -2.63      4.51 o 
   7   0  12        5.20        9.00      5.25 o 
   0   1  12      182.86      182.12      7.06 o 
   1   1  12     1347.96     1399.54     21.14 o 
   2   1  12      547.19      580.84      8.41 o 
   3   1  12        3.95        5.79      1.61 o 
   4   1  12      169.28      158.55      5.74 o 
   5   1  12       63.03       58.85      3.69 o 
   6   1  12        1.23        5.32      3.11 o 
   7   1  12        5.53        5.96      3.25 o 
   0   2  12        1.54       -1.12      2.67 o 
   1   2  12      282.46      267.85      5.33 o 
   2   2  12      120.14      104.75      3.37 o 
   3   2  12      168.64      175.59      4.05 o 
   4   2  12        9.61       11.41      2.45 o 
   5   2  12       95.49       95.13      6.20 o 
   6   2  12       18.57       18.04      3.91 o 
   7   2  12        4.13        5.26      3.65 o 
   0   3  12        5.81        8.00      2.56 o 
   1   3  12        0.94       -1.16      1.92 o 
   2   3  12       12.64       11.43      1.77 o 
   3   3  12       10.38        7.77      1.97 o 
   4   3  12       41.25       34.45      3.77 o 
   5   3  12      123.93      121.77      6.43 o 
   6   3  12        4.44        3.85      3.46 o 
   7   3  12        8.98        9.46      4.06 o 
   0   4  12        4.50        3.86      2.76 o 
   1   4  12       49.95       43.84      2.31 o 
   2   4  12      171.82      159.17      4.43 o 
   3   4  12       11.61        8.09      2.02 o 
   4   4  12        8.97        4.93      2.22 o 
   5   4  12       78.88       81.83      5.52 o 
   6   4  12       21.11       20.62      3.67 o 
   0   5  12       29.68       20.27      2.64 o 
   1   5  12       17.09       17.67      2.07 o 
   2   5  12      107.75      102.75      3.73 o 
   3   5  12       56.57       53.55      2.75 o 
   4   5  12       13.00       10.08      2.95 o 
   5   5  12       15.35       11.16      4.73 o 
   6   5  12        7.33        4.97      3.45 o 
   0   6  12       63.33       52.85      3.89 o 
   1   6  12      149.74      112.97      3.75 o 
   2   6  12      326.55      302.24      5.71 o 
   3   6  12       33.28       33.23      2.68 o 
   4   6  12       24.90       26.96      3.34 o 
   5   6  12       16.84       22.89      4.15 o 
   6   6  12       11.89       13.04      3.69 o 
   0   7  12       32.31       22.09      2.97 o 
   1   7  12      141.93      123.67      3.63 o 
   2   7  12       81.03       86.27      3.35 o 
   3   7  12       50.16       46.72      2.94 o 
   4   7  12       87.25       77.54      4.25 o 
   5   7  12        2.55        5.09      3.70 o 
   6   7  12        3.94       -1.56      3.45 o 
   0   8  12       13.59        6.08      2.71 o 
   1   8  12       12.21        9.17      2.06 o 
   2   8  12       15.35       15.14      2.28 o 
   3   8  12       37.46       29.75      2.92 o 
   4   8  12       61.01       63.14      4.37 o 
   5   8  12        2.85       -1.89      3.67 o 
   0   9  12       54.18       53.74      4.09 o 
   1   9  12        9.06        6.26      2.09 o 
   2   9  12       36.20       33.47      2.60 o 
   3   9  12        0.99        1.74      2.75 o 
   4   9  12       43.98       51.76      4.80 o 
   5   9  12       15.99       21.64      4.68 o 
   0  10  12       29.99       25.22      3.60 o 
   1  10  12       20.72       21.91      2.47 o 
   2  10  12        4.16        5.12      2.48 o 
   3  10  12       24.27       31.08      3.40 o 
   4  10  12       18.31       27.81      5.07 o 
   0  11  12        1.83        3.72      3.69 o 
   1  11  12      133.69      169.23      5.54 o 
   2  11  12       74.01       79.69      4.62 o 
   3  11  12       26.02       22.68      4.49 o 
   0  12  12       94.32      102.00      7.29 o 
   1  12  12       93.35      120.51      5.48 o 
   1   0  13      134.09      160.09      7.27 o 
   2   0  13       75.03       83.14      4.57 o 
   3   0  13       20.60       15.53      2.80 o 
   4   0  13        2.85        3.64      2.93 o 
   5   0  13       18.68       17.27      5.48 o 
   6   0  13       54.13       46.10      9.86 o 
   0   1  13      178.09      202.35      7.68 o 
   1   1  13      527.30      553.03     10.03 o 
   2   1  13      577.71      553.24      8.61 o 
   3   1  13      352.84      389.74      6.45 o 
   4   1  13       20.57       29.94      3.38 o 
   5   1  13       24.35       31.17      3.82 o 
   6   1  13        8.00        5.88      3.35 o 
   0   2  13      142.22      122.99      6.15 o 
   1   2  13      205.75      214.41      4.87 o 
   2   2  13       32.84       33.96      2.16 o 
   3   2  13      557.61      573.43      8.54 o 
   4   2  13       68.38       70.15      3.77 o 
   5   2  13       68.44       65.19      5.29 o 
   6   2  13       46.01       48.32      4.48 o 
   0   3  13        0.85       -0.17      2.53 o 
   1   3  13       33.12       31.61      2.38 o 
   2   3  13       10.95       12.35      1.88 o 
   3   3  13      115.56      118.60      3.99 o 
   4   3  13       82.09       82.05      4.08 o 
   5   3  13      116.06      126.92      6.87 o 
   6   3  13        3.27       -3.54      3.54 o 
   0   4  13        0.09       -0.61      2.37 o 
   1   4  13       31.00       30.60      2.52 o 
   2   4  13        4.95        2.19      2.01 o 
   3   4  13        5.56        5.56      2.08 o 
   4   4  13       67.10       67.18      3.89 o 
   5   4  13        8.72       11.77      4.05 o 
   6   4  13       10.96       14.05      4.65 o 
   0   5  13      373.06      319.68     16.87 o 
   1   5  13       35.66       29.05      2.53 o 
   2   5  13      102.17       96.99      3.81 o 
   3   5  13       10.38        5.25      2.21 o 
   4   5  13       27.82       21.41      3.29 o 
   5   5  13       31.48       31.10      4.00 o 
   6   5  13       47.39       53.68      5.36 o 
   0   6  13       45.77       38.10      3.77 o 
   1   6  13       30.60       27.77      2.48 o 
   2   6  13       30.49       25.56      2.51 o 
   3   6  13       23.63       18.75      2.56 o 
   4   6  13        3.21       -2.83      2.83 o 
   5   6  13       16.97       16.13      3.72 o 
   0   7  13      180.34      170.37      6.41 o 
   1   7  13      102.15       86.19      3.24 o 
   2   7  13       12.83       12.56      2.10 o 
   3   7  13       62.94       58.21      3.25 o 
   4   7  13        4.88        4.12      3.07 o 
   5   7  13        0.30        4.99      3.59 o 
   0   8  13       37.24       37.51      3.65 o 
   1   8  13       71.28       59.82      2.96 o 
   2   8  13       45.97       44.91      3.04 o 
   3   8  13       10.24        6.69      2.78 o 
   4   8  13       29.46       24.76      4.16 o 
   0   9  13        5.02        6.14      3.04 o 
   1   9  13        9.36       10.42      2.26 o 
   2   9  13       19.11       16.28      2.67 o 
   3   9  13       11.06       13.64      3.63 o 
   4   9  13       11.19       15.37      4.20 o 
   0  10  13        0.40       -0.33      3.31 o 
   1  10  13       55.44       66.29      3.49 o 
   2  10  13       20.00       14.85      2.88 o 
   3  10  13       29.88       33.17      4.77 o 
   0  11  13       15.81       31.33      5.29 o 
   1  11  13       68.64       93.47      5.07 o 
   2  11  13        5.19        5.99      3.56 o 
   0   0  14      843.63      813.24     57.43 o 
   1   0  14        1.58       -1.87      2.99 o 
   2   0  14       45.09       59.83      4.01 o 
   3   0  14       97.34       96.15      4.73 o 
   4   0  14       23.72       19.97      6.18 o 
   5   0  14        0.01       -2.84      5.22 o 
   6   0  14        9.84       12.70      6.00 o 
   0   1  14      136.49      127.26      6.54 o 
   1   1  14      213.39      220.38      5.85 o 
   2   1  14       68.75       73.83      3.02 o 
   3   1  14      127.39      132.93      3.88 o 
   4   1  14      128.09      126.37      5.62 o 
   5   1  14       20.17       22.59      4.40 o 
   6   1  14      127.63      144.16      7.63 o 
   0   2  14       42.90       33.08      4.14 o 
   1   2  14       17.70       17.18      2.30 o 
   2   2  14       77.20       74.85      3.01 o 
   3   2  14      178.75      182.30      6.90 o 
   4   2  14      222.21      228.19      6.10 o 
   5   2  14      156.73      163.63      9.79 o 
   6   2  14       29.70       39.38      4.55 o 
   0   3  14       13.85       18.24      3.73 o 
   1   3  14       45.49       39.41      3.00 o 
   2   3  14       46.36       48.83      4.31 o 
   3   3  14       18.73       29.49      2.74 o 
   4   3  14       79.03       74.30      4.46 o 
   5   3  14      112.84      105.90      6.56 o 
   6   3  14       14.65       14.11      4.29 o 
   0   4  14       10.59        8.30      3.06 o 
   1   4  14       42.51       33.98      2.61 o 
   2   4  14       33.59       28.88      2.70 o 
   3   4  14       11.22        7.98      2.56 o 
   4   4  14      118.91      118.76      6.37 o 
   5   4  14       36.96       33.48      4.26 o 
   0   5  14       27.55       22.53      3.08 o 
   1   5  14       14.17        8.72      2.33 o 
   2   5  14       30.78       24.72      4.38 o 
   3   5  14       30.42       21.38      2.95 o 
   4   5  14        5.56        4.35      3.04 o 
   5   5  14        5.66        3.31      3.53 o 
   0   6  14       40.79       43.81      6.80 o 
   1   6  14       44.88       33.96      2.69 o 
   2   6  14       15.68       12.85      2.41 o 
   3   6  14        0.92        0.37      2.56 o 
   4   6  14       10.32       11.73      3.69 o 
   5   6  14        2.39        3.45      3.60 o 
   0   7  14        4.23        5.27      2.91 o 
   1   7  14       12.56        5.56      2.04 o 
   2   7  14        6.11        1.88      2.26 o 
   3   7  14       19.85        9.63      2.88 o 
   4   7  14       11.74        9.43      4.25 o 
   0   8  14        2.71        0.84      2.92 o 
   1   8  14       13.77        5.64      2.18 o 
   2   8  14       42.77       31.43      2.96 o 
   3   8  14       43.63       35.06      3.75 o 
   4   8  14        3.87        1.36      3.64 o 
   0   9  14       79.45       70.06      5.27 o 
   1   9  14        6.28        4.85      2.38 o 
   2   9  14        6.35        2.97      2.74 o 
   3   9  14       13.13        3.01      3.87 o 
   0  10  14       14.60        9.50      4.44 o 
   1  10  14        1.64       -2.68      2.93 o 
   2  10  14        9.48        8.25      3.51 o 
   1   0  15       22.42       19.69      4.40 o 
   2   0  15        6.46        2.97      2.75 o 
   3   0  15        0.49       -3.20      4.06 o 
   4   0  15        0.10       -3.30      5.17 o 
   5   0  15        0.86       -5.06      5.37 o 
   0   1  15        2.14       -3.44      3.44 o 
   1   1  15       35.80       34.74      2.79 o 
   2   1  15       73.06       76.46      3.16 o 
   3   1  15       39.70       36.91      3.39 o 
   4   1  15       50.97       54.14      6.18 o 
   5   1  15       19.19       20.28      4.60 o 
   0   2  15       27.58       26.15      4.12 o 
   1   2  15        3.82        2.85      2.16 o 
   2   2  15       82.24       81.88      3.66 o 
   3   2  15       52.39       46.84      3.86 o 
   4   2  15      129.89      140.59      6.14 o 
   5   2  15      175.63      181.26      9.43 o 
   0   3  15        0.11        3.52      3.46 o 
   1   3  15       31.26       35.84      2.92 o 
   2   3  15       49.41       47.61      2.99 o 
   3   3  15       33.29       36.77      3.29 o 
   4   3  15        3.99        1.94      3.06 o 
   5   3  15       52.15       47.40      4.85 o 
   0   4  15        7.24        4.47      3.04 o 
   1   4  15        2.57        1.53      2.08 o 
   2   4  15        0.89       -0.56      2.12 o 
   3   4  15       11.98        8.18      2.89 o 
   4   4  15        1.74       -3.25      3.25 o 
   5   4  15        1.20        2.31      4.13 o 
   0   5  15        0.19       -2.64      2.64 o 
   1   5  15       17.07       14.58      2.45 o 
   2   5  15       56.48       48.52      3.28 o 
   3   5  15       15.25       20.67      3.29 o 
   4   5  15       39.18       25.67      4.21 o 
   0   6  15        0.10       -1.29      2.78 o 
   1   6  15       15.70        8.35      3.11 o 
   2   6  15        4.80        0.79      2.48 o 
   3   6  15        5.86        1.70      2.98 o 
   4   6  15        3.04       -1.69      3.55 o 
   0   7  15        3.83        5.84      3.15 o 
   1   7  15        1.99        2.37      2.14 o 
   2   7  15        2.88        2.76      2.59 o 
   3   7  15       38.06       48.31      4.54 o 
   0   8  15        5.49        6.16      3.62 o 
   1   8  15        2.59        0.15      2.17 o 
   2   8  15        0.29       -1.25      2.66 o 
   3   8  15       77.75       83.88      7.01 o 
   0   9  15        0.05       -2.82      4.15 o 
   1   9  15       18.89       24.72      3.78 o 
   2   9  15       16.51       17.83      3.78 o 
   0   0  16      110.93      126.05     17.57 o 
   1   0  16        1.12        2.34      3.57 o 
   2   0  16       13.58       18.21      3.28 o 
   3   0  16       14.89       18.78      5.18 o 
   4   0  16        5.74        4.51      5.85 o 
   0   1  16       70.72       79.77      6.37 o 
   1   1  16        6.59        5.09      2.37 o 
   2   1  16        1.39        3.43      2.32 o 
   3   1  16       17.13       14.43      3.54 o 
   4   1  16       28.08       20.64      6.28 o 
   0   2  16        3.32        4.37      3.74 o 
   1   2  16        6.80        4.17      2.41 o 
   2   2  16       87.00       98.24      4.08 o 
   3   2  16       49.67       55.80      4.05 o 
   4   2  16        2.12       11.18      4.41 o 
   0   3  16        0.15       -2.70      3.51 o 
   1   3  16        5.62        3.00      2.41 o 
   2   3  16       63.79       79.62      3.87 o 
   3   3  16       10.88        8.47      2.87 o 
   4   3  16      142.39      150.16      9.20 o 
   0   4  16       10.02        9.68      3.39 o 
   1   4  16        0.08       -2.32      2.32 o 
   2   4  16       11.10       12.78      2.74 o 
   3   4  16       48.31       49.05      3.78 o 
   4   4  16       15.90       15.88      4.77 o 
   0   5  16        0.65       -1.31      3.18 o 
   1   5  16        5.01       12.61      2.56 o 
   2   5  16        3.04        2.31      3.03 o 
   3   5  16       15.64       15.59      3.44 o 
   4   5  16        2.60        6.82      5.98 o 
   0   6  16        0.20        1.28      4.69 o 
   1   6  16       19.10       20.67      2.66 o 
   2   6  16        4.42       -0.70      2.68 o 
   3   6  16        2.91        1.77      3.46 o 
   0   7  16        4.19       -0.01      3.13 o 
   1   7  16        7.89       10.74      2.72 o 
   2   7  16        2.49        2.24      2.82 o 
   0   8  16        0.35        3.33      4.35 o 
   1   8  16       20.46       20.99      3.30 o 
   1   0  17        3.86        2.24      3.26 o 
   2   0  17        0.09       -2.27      3.74 o 
   3   0  17       11.20        5.44      5.20 o 
   4   0  17        7.85        3.87      7.24 o 
   0   1  17        0.05       -1.99      4.73 o 
   1   1  17        0.24       -2.44      2.44 o 
   2   1  17       82.77       88.98      5.79 o 
   3   1  17       11.64       12.74      3.76 o 
   0   2  17       64.50       67.05      5.84 o 
   1   2  17        7.44        8.97      2.67 o 
   2   2  17      103.56      111.23      4.86 o 
   3   2  17       19.97       21.93      4.05 o 
   0   3  17      262.24      316.52     11.16 o 
   1   3  17       66.64       78.26      3.99 o 
   2   3  17        7.39        7.67      2.98 o 
   3   3  17       27.23       23.52      4.21 o 
   0   4  17       53.15       54.09      7.38 o 
   1   4  17       28.06       36.72      3.35 o 
   2   4  17       12.05       20.28      3.57 o 
   3   4  17        9.07        5.53      3.12 o 
   0   5  17       39.24       53.77      4.85 o 
   1   5  17        0.79        1.16      2.71 o 
   2   5  17        5.03        6.15      3.11 o 
   0   6  17        2.34       -0.35      3.61 o 
   1   6  17        1.04       -0.66      2.63 o 
   0   0  18        0.47       -5.79      9.21 o 
   1   0  18       29.20       29.78      5.19 o 
   2   0  18        3.91       -4.45      4.94 o 
   0   1  18        5.48        1.76      4.17 o 
   1   1  18       17.22       17.25      3.11 o 
   2   1  18       33.65       33.18      4.47 o 
   0   2  18       78.89       99.52      6.98 o 
   1   2  18      118.29      126.11      5.19 o 
   2   2  18       29.60       39.74      4.92 o 
   0   3  18        9.81        2.18      3.63 o 
   1   3  18       26.54       27.04      3.38 o 
   0   4  18       38.76       52.17      5.43 o 
   1   4  18       45.62       51.68      3.81 o 
                                                 
